# Supplementary material for: “Maybe we should think outside the box?” prioritisation of issues with UK not-for-profit canine health and welfare research funding using Delphi expert consensus and gap analysis
Source: PLoS One. 2024 Dec 4;19(12):e0313735. doi: 10.1371/journal.pone.0313735 (PMC11616890; doi:10.1371/journal.pone.0313735)
Supplement: S1 Dataset — (XLSX) [file pone.0313735.s002.xlsx]

## Sheet: Participant skillsets
ID (randomised)	a) Own dog	b) Breeder	c) Trainer	d) Behaviourist	e) Charity, frontline	f) Charity, research	g) Charity, management	h) Charity, research funding	i) Rescue	j) Vet	k) RVN	l) Vet school (clinical)	m) Uni, canine research	n) Uni, not canine research	o) Corporate	p) Independent	q) Commercial	r) Not animals	s) Student	t) Unemployed	u) Dog competitions	v) Other
1	1	1	0	0	0	0	0	0	0	1	0	0	0	0	0	0	0	0	0	0	1	1
2	0	0	0	0	0	0	0	0	1	1	0	1	1	1	0	1	0	1	0	0	0	0
3	1	0	0	0	1	0	1	1	1	0	0	0	0	0	0	0	0	1	0	0	0	0
4	1	1	0	0	0	0	1	0	0	0	0	0	0	0	0	0	0	0	0	0	1	0
5	1	0	0	0	0	0	0	0	0	1	0	0	0	0	0	1	0	0	0	0	0	0
6	1	1	0	0	0	1	1	1	0	1	0	0	0	0	0	1	1	0	0	0	0	0
7	1	0	0	0	0	0	0	0	0	0	0	0	1	0	0	0	0	0	0	0	0	1
8	1	1	0	0	0	0	0	0	0	0	0	0	0	0	0	0	0	0	0	0	1	1
9	1	0	0	0	0	0	0	0	0	1	0	0	0	0	1	0	0	0	0	0	0	0
10	0	0	0	0	0	0	0	0	0	0	0	0	1	0	1	1	0	0	1	0	0	0
11	1	0	0	0	0	1	0	0	0	0	0	0	1	0	0	0	0	0	0	0	0	0
12	1	0	0	0	0	0	0	0	0	0	0	0	1	0	0	0	0	0	0	0	0	1
13	1	0	0	0	0	0	0	0	0	1	0	0	0	0	1	0	0	0	1	0	0	0
14	1	1	0	0	1	1	1	1	0	0	0	0	0	0	0	0	0	0	0	0	0	0
15	0	0	0	0	1	0	1	1	0	0	0	0	0	0	0	0	0	0	0	0	0	0
16	0	0	0	0	0	0	0	0	0	1	0	0	0	0	1	0	0	0	0	0	0	0
17	1	0	0	0	0	0	0	0	1	1	0	1	1	0	0	0	0	0	0	0	0	0
18	1	0	0	0	1	1	0	1	0	0	0	0	0	0	0	0	0	0	0	0	0	0
19	0	0	0	1	0	0	0	0	0	1	0	0	1	0	0	0	0	0	0	0	0	0
20	1	1	1	1	1	0	1	0	0	0	1	0	0	0	0	0	0	0	0	0	0	0
21	1	0	0	0	0	0	1	0	1	1	0	0	0	0	0	0	0	0	0	0	0	1
22	1	0	0	0	1	1	0	0	0	0	0	0	0	0	0	0	0	0	0	0	0	0
23	1	1	0	0	0	0	0	0	0	0	1	0	0	0	0	0	1	0	0	0	1	0
24	1	0	0	0	0	0	0	0	0	1	0	0	0	0	0	0	1	0	0	0	0	0
25	1	0	0	0	1	0	1	1	1	1	0	0	0	0	1	1	0	0	0	0	0	0
26	1	0	0	0	0	0	0	0	0	0	0	0	1	0	0	0	0	0	1	0	0	0
27	1	0	0	0	1	0	0	1	1	0	0	0	0	0	0	0	0	0	0	0	0	0
28	1	0	0	0	0	0	0	0	0	0	0	0	1	0	0	0	0	0	0	0	0	0
29	1	0	1	0	1	0	0	0	0	0	0	0	0	0	0	0	0	0	0	0	0	0
30	1	1	0	0	0	0	0	0	0	0	0	0	0	0	0	0	0	0	0	1	1	0
31	1	0	0	0	1	0	1	0	1	0	1	0	0	0	0	1	0	0	0	0	0	0
32	1	1	0	0	0	0	0	0	0	0	0	0	0	0	0	0	0	0	0	1	1	0
33	0	0	0	0	0	0	0	0	0	0	0	0	1	0	0	0	0	0	0	0	0	0
34	1	1	0	0	0	0	0	0	0	1	0	1	1	0	0	0	0	0	0	0	0	0
35	1	1	0	0	0	0	0	0	0	1	0	0	1	0	1	1	0	0	0	0	0	0
36	1	0	0	0	1	0	0	1	0	0	0	0	0	0	0	0	0	0	0	0	0	0
37	1	0	0	0	0	0	0	0	0	0	0	0	1	0	0	0	0	0	0	0	0	0
38	1	0	0	0	0	0	0	0	0	1	0	1	1	0	1	1	0	0	0	0	0	0
39	1	0	0	0	1	1	1	1	0	1	0	0	0	0	0	0	0	0	0	1	0	1
40	1	0	0	1	1	1	1	1	1	1	0	1	1	0	0	1	0	0	0	0	0	0
41	1	0	0	0	0	0	0	0	0	0	0	0	1	0	0	0	0	0	0	0	0	0
42	1	0	0	0	1	1	0	1	0	0	0	0	0	0	0	0	0	0	1	0	0	0
43	0	0	0	0	0	0	0	0	0	1	0	0	1	0	1	1	0	0	0	0	0	0
44	0	0	0	0	0	0	0	0	0	0	0	0	1	0	0	0	0	0	0	0	0	0
45	1	0	0	0	0	1	1	0	0	0	0	0	0	0	0	0	0	0	0	0	0	0
46	1	1	0	0	0	0	0	0	1	1	0	0	0	1	0	0	0	0	0	0	0	0
47	1	1	0	0	1	0	0	0	1	1	0	1	1	0	1	1	0	0	0	0	0	0
48	1	0	0	0	0	1	0	0	0	0	0	0	0	0	0	0	0	0	1	0	0	0
49	1	0	0	0	1	0	0	1	1	0	0	0	0	0	0	0	0	0	0	0	0	0
50	1	0	0	0	1	0	1	0	1	1	0	1	0	1	0	1	0	1	0	0	0	1
51	1	1	0	0	0	0	0	0	0	1	0	0	0	0	0	1	0	0	0	0	0	0
52	1	1	0	0	0	0	0	0	0	1	0	0	0	0	0	0	0	0	0	0	1	1
53	1	0	0	0	0	0	0	0	0	1	0	0	0	0	0	1	0	0	0	0	0	1
54	1	0	1	0	1	0	0	0	1	0	0	0	1	0	0	0	0	0	0	0	1	0
55	1	0	1	0	0	0	0	0	0	0	0	0	0	0	0	0	0	0	0	0	1	1
56	1	0	0	0	1	0	1	0	1	0	0	0	0	0	0	0	0	0	0	0	0	0
57	0	0	0	0	0	1	0	0	0	1	0	0	0	0	0	1	0	0	0	0	0	0
See questionnaire in Appendix A for fuller description of role categories above

## Sheet: A Health+welfare issues
Discussion theme A) What problems have the greatest negative impact on overall canine health and welfare?
	pink = significant pushback on wording during discussions - wording needs modifying in light of this	orange = unexpected interpretation/misinterpretation of wording	red = group declined to score
Topic category	Points of concern	Consensus collated and condensed commentary, all groups	PRIORITY SCORE for negative impact on overall canine health and welfare	PRIORITY SCORE for negative impact on overall canine health and welfare	PRIORITY SCORE for negative impact on overall canine health and welfare	PRIORITY SCORE for negative impact on overall canine health and welfare	PRIORITY SCORE for negative impact on overall canine health and welfare	PRIORITY SCORE for negative impact on overall canine health and welfare	PRIORITY SCORE for negative impact on overall canine health and welfare	MEAN SCORE
			Group A	Group B	Group C	Group D	Group E	Group F	Group G	PRIORITY RATING
Ownership issues
	Uninformed puppy purchasing (source, breed etc)	Unanimously a 1 - all considered this so important that some groups barely needed to discuss it. Many said this underpins and links into other key problems and that buyer ignorance coupled with mismatch between demand and supply of well bred puppies is a massive welfare issue.	1	1	1	1	1	1	1	1
	Lack of understanding of canine behaviour/body language	Most groups rated this a 1 instantly with very little discussion - 'Huge problem.' One group commented that the problem also includes lack of recognition of behavioural indications of health. Groups that rated it 2 were influenced by balance of canine v. human welfare (bites) or view that most owners do understand some canine behaviour adequately, but still had people within those groups strongly…	1	1	2	1	1	2	1	1.28571
	Unrealistic expectations	Many different types of unrealistic expectations flagged - of canine behaviour, hypoallergencity, husbandry, cost, time commitment, how dog will fit into family life, etc; agreed that this overlaps with other ownership issues and is a key contributing problem.	1	1	1	2	1	1	2	1.28571
	Unsuitable lifestyles for breed/any dog	Generally regarded as major problem - discussions focused on lifestyles where not enough time for dog/dog left alone, plus mismatches between activity levels/strength of owners and dogs; 'The collie issue, we call it at work'.	1	1	2	2	1	1	1	1.28571
	Inability to access/recognise reliable information	General agreement that this is a big problem which can underlie others. Agreement that there is a vast amount of hugely varied information readily available, but often hard for the public to identify the 'absolute garbage'; also agreement that reliable information from reputable organisations is often less accessible - can use complex language/deal in subtleties/experts don't always agree - less …	2	1	1	1	2	1	2	1.42857
	Ignorance about welfare needs	Agreement that this is quite broad, intersects with other sorts of ignorance, generally considered high or very high priority. Felt that some people, even committed owners, are genuinely unaware of welfare needs (eg 5 freedoms) while others know but don't implement them adequately; 'like with eating your 5 a day, you sort of know you need to do it but you don't actually do it'; 'most people don’t…	2	1	1	2	2	1	2	1.57143
	Irresponsible/uncommitted ownership	Most groups disliked the word 'irresponsible', arguing that it implied a level of intent that was seldom (albeit sometimes) present with problematic ownership. 'They're trying to do the right thing, they just have no idea'. Strong agreement that uncommitted/unsuitable/uninformed/misinformed ownership is a huge problem, however - those that scored this lower priority would all have given higher sc…	2	3	3	2	3	1	1	2.14286
	Reluctance to seek help when needed	Some variation in views here. Most agreed that people are not generally 'reluctant' to seek help that they know they need, but that this is a mixed picture: some owners don't recognise they need help (don't realise behaviour/illness is abnormal), some seek help from non-expert sources, sometimes cost of vet/training fees etc is a real or perceived barrier (affordability/priorities)	3	4	2	2	3	2	3	2.71429
	Buying unsuitable equipment, food etc	Very similar discussions across all groups. Agreed that most food and equipment is ok: problems (eg prong collars, raw feeding) affect minority of dogs and are potentially tractable to education/legislation as appropriate; all groups agreed therefore lower priority.	4	3	3	4	4	4	3	3.57143
	Cross-cutting comments	General agreement that all these issues interconnect. 'I think it's all tied up with the same thing about poor understanding of dogs' needs, expecting them to fit around our needs completely, and a supply and demand issue linked to instant gratification and getting a dog that looks right.'
Breeding practices
	Breeding for extreme conformation/looks	Universally rated highest priority ('Should be less than 1, should be 1/2!'), often without hesitation/discussion. Two aspects raised - focus on looks without considering associated behaviour; 'for example, people think a cockerpoo is a teddy bear, but they are actually very high energy, and people don't see that'; and health impacts of extreme conformation - one group discussed how fashion drive…	1	1	1	1	1	1	1	1
	Poor husbandry of breeding dogs	Most groups scored this 2, on the basis that some breeding dogs suffer terrible husbandry, which is also a significant welfare issue because it impacts their puppies - 'you get really broken dogs come out'. Also concern that much of this welfare problem is invisible. Extreme scores of 1 or 4 reflect discussions skewed towards how bad this can be for affected dogs (1) or towards perspective that b…	2	1	2	2	4	2	2	2.14286
	Breeding for money	While some individuals had initially scored this as 1, almost all groups had similar conversations agreeing that there are insufficient ethically bred puppies to supply the market, thus driving problematic supply sources. Therefore most agreed that 'breeding for money' was poor wording; it depends on the motivation. Breeding ONLY for profit with poor standards/criminality was 'the dark end of dog…	2	3	2	3	3	1	3	2.42857
	Lack of consideration of/testing for inherited disease	Most groups agreed that there was limited understanding, awareness or uptake of testing for inherited disease (particularly non-DNA tests such as RFGS, CM/SM) across most communities, with the exception of some niche breeds, even within KC registered populations, and even less in non-registered populations - groups varied slightly in their views about how much this actually impacts overall canine…	2	3	2	3	3	2	2	2.42857
	Inbreeding	Overall, medium priority. Nuanced discussions, including: coefficient of inbreeding in KC registered dogs indicates risk, but not all inbred dogs are unhealthy; impossible to know what level of inbreeding goes on in non-KC populations, but likely to be very high in some; little known about health risks that aren't single gene; over whole UK population, probably does cause significant issues in so…	4	3	3	2	2		3	2.83333
Societal issues
	Public ignorance about dogs and their welfare requirements	Most groups scored this as high or very high priority with little discussion. The one group that scored it 3 spent some time discussing increasing hostility to dogs in British culture, but did not consider this to have a high priority impact on dogs themselves. One group overlooked the word 'public' and thought this point referred to owners.	1	1	1	2	3	1	1	1.42857
	Cost of living crisis	Most groups rated this very high or high priority: multiple charity workers said that the cost of living crisis has had a massive impact, straining resources for rehoming and charitable veterinary care. A few people thought that, for most households, 'people that really care about their dogs will find the money'. One group scored 3, arguing that this problem is unsolvable so should not attract re…	2	1	1	1	2	3	1	1.57143
	Social media/popular culture	Most groups rated this very high or high priority negative impact: all agreed is 'really pervasive'; 'none of us are as good as the algorithm!' Many said SM is a key 'root cause' of issues such as uninformed breed choice, cropping, poor training methods. The group that scored 3 decided that, although 'used as a kind of talisman of everything that's wrong', it could also be used to distribute posi…	2	3	1	2	1	1	1	1.57143
	Commodification of dogs	Groups agreed this does happen, but varied in how big an issue they felt it to be. 'A bit of a two-edged sword'. Agreed problematic if drives 'I've got a credit card bill, let's have a litter', using humanisation to make money, or ignoring sentience, but some argued animals are a commodity in law anyway or that you can commodify dogs as an argument to secure funding for welfare research that bene…	2	3	2	2	3	1	2	2.14286
	Humanisation of dogs	Consensus that treating dogs as 'fur babies', feeding human food, dog clothes, etc., is quite common (and linked to commodification), but no consensus on priority (range 1-4: one group did not score due to entrenched disagreement). Some felt 'at its extremes, it's hideous', 'a really bad thing'; others felt it was 'niche' or 'not always bad'.		3	2	3	1	4	2	2.5
	Weaponisation of certain breeds (XL Bully culture, etc)	Perspectives varied (workshop held before XL Bully draft legislation announced). Some argued few dogs affected and/or ongoing chronic problem. Others, especially some front line workers, argued it is a genuine and increasing issue; 'It's the biggest young dog euthanasia consult that we have'; 'an emerging threat'. Some disagreement over how much welfare of these or other dogs is impacted by weapo…		3	3	2	2	3	2	2.5
Canine physical disease - breed-related
	Breed-related diseases	General agreement that, considering all types of breed-related disease, this is a high priority problem that affects a lot of dogs, especially if including non-KC registed dogs; 'your cockerpoo still suffers from breed-related diseases'. Some groups rated it a 2 because they framed 'breed' as KC registered and hence a minority of all dogs, or because they felt other types of problem were even hig…	2	1.5	1	1	1	2	1	1.35714
Infrastructure issues
	Issues related to importation - puppy and rescue trade (exotic diseases, welfare, etc)	Most groups rated this 1, some with little discussion, none lower than 2. Most agreed that this involves large numbers of dogs, with multiple intersecting issues at play - zoonotic risk, welfare in transport, dogs being bred for 'rescue', trauma of street dogs that are unsuitable for domestic rehoming; obscures monitoring of legitimate importation trade.	1	1	2	1	2	1	1	1.28571
	Unregulated online trading	Most groups commented that online trading fuels the ownership issues discussed earlier because it encourages 'instant accessibility' and facilitates poor traceability of provenance with associated welfare implications, hence scoring it highest priority. Some felt there was adequate regulation but inadequate enforcement and that wording should be adjusted to reflect this. One group scored at 2.5 d…	1	1	1	2	1	2.5	1	1.35714
	Rescue centres overloaded	Scores varied, but all groups agreed this is a rising problem caused by other factors - cost of living, imported rescues, unsuitable dogs. Some scored it low 'because they look after them perfectly well when they're there'. Others (particularly shelter workers) argued that there is a real issue with throughput; 'we're just storing dogs'; 'there aren't the homes, we can't even rehome kittens at th…	2	3	3	2	3	4	1	2.57143
	Lack of evidence-based public education	All groups agreed that there is no lack of evidence based public education resources (therefore most scored this low priority), but that there is a huge issue with people not finding, recognising or engaging with reliable information. The group which scored this 1 felt that intervention was needed to address this disconnect, perhaps by compulsory owner licensing contingent on 'some demonstration …	3	4	1	3	4	3	3	3
	Dog shows (breed standards/judges)	Considerable nuance in these discussions. Some individuals had pre-scored as 1. However, no group scored 1 overall, all noting that very few dogs are shown so directly involved numbers are small. Some discussed measures the KC has taken to reduce welfare impact. Some groups argued that external influence from dog show world is significant and can encourage extreme conformation more broadly. Some …	4	3	3	3	4		2	3.16667
Veterinary issues
	Access/affordability of veterinary care	Most groups rated this highest priority with little or no discussion, with many (especially voices from charity sector) noting the massive impact of the cost of living crisis here. One corporate research leader nudged the score down in their group, arguing that 'these decisions are coming from the individual vet [rather than corporate policy] who feels unsafe to be able to provide contextualised …	1	1	1	1	1	2	1	1.14286
	Overtreatment/reluctance to euthanase	Wide variation in these scores, but all groups discussed this in detail and considered it an increasing problem. Several issues were identified: owners who refuse recommended euthanasia for emotional or religious reasons; vets who are reluctant to recommend euthanasia, or who offer a excessively prolonged series of treatment options, often through inexperience (fear of liability, guilt at failure…	1	2	2	3	4	3	2	2.42857
	Lack of trust in vets (e.g. vaccine hesitancy)	No group considered this a highest priority problem, many saying 'I think it's still pretty good.' Some did note rising evidence of vaccine hesitancy; some pointed out prevalance of unqualified internet advice which may precede or replace veterinary advice; some noted suspicion of pharmaceutical companies rather than of the front-line vet. Some mentioned issues that arise from 'prioritising the i…	3	3	2	3	4	2	2	2.71429
	Limitations of veterinary technology	Most groups rated this a 4 with almost no discussion, arguing that advanced technology is widely available, that treatment need not be limited for this reason, and that its lack is not a welfare issue anyway. One group rated it 3 on the basis that access to eg. CT and MRI scans is still geographically patchy.	4	4	3	4	4	4	4	3.85714
Canine behavioural issues
	Anxiety	Most groups considered anxiety to be the highest priority element of canine behavioural problems, both because of the distress that impacts affected dogs' welfare and because it is a common problem.	1	1	2	1	1	3	1	1.42857
	Socialisation	Most groups considered socialisation to be an underlying issue, at least partly caused by poor human decisions, which drives other behavioural problems.	1	1	2	1	2	2	2	1.57143
	Aggression	Most groups noted that aggression is one manifestation of other underlying problems. Points included: less common than anxiety; it may not be a welfare issue for that dog; however, some elevated the priority because of the human/societal impact of canine aggression and the knock-on impact for dogs more widely.	3	1	2	2	2	3	2	2.14286
	Cross-cutting issues	All groups felt that these aspects of behaviour were interlinked and struggled, to various extents, to separate them. Several argued they should be considered as one issue, called e.g. 'poor emotional health'.
Legal issues
	Lack of legislation on training methods	Discussions generally considered lack of regulation of trainers/behaviourists to be the main issue here, rather than legislating about actual methods, and rated this a high priority - most groups mentioned this would reduce aversive training, one person noted that incompetent positive training can also be problematic. Some also mentioned legislation to ban equipment such as e-collars etc, which m…	2	1	2	2	2		2	1.83333
	Lack of breeding legislation	Variation in scoring reflects interpretation of the wording: all groups considered lack of EFFECTIVE breeding regulation a high priority issue. Five groups argued that there is ample breeding legislation but inadequate enforcement of it, so point should be reworded to reflect this. Several groups noted that the legislation is 'rife with loopholes and ways to manipulate it', such as evasion of lic…	3	2	1	3	4	1	1	2.14286
	Lack of ownership legislation	Most groups felt that ownership legislation would be helpful in theory but was very unlikely to happen, is hard to implement, and would be useless anyway unless enforced adequately - 'the people who are compliant will comply, and the rest will be happy to be criminals for evermore!' Generally rated low for these reasons: groups that rated it higher supported traceability/owner licensing and were …	3	3	2	4	3	1	3	2.71429
	Dangerous Dogs Act	Workshop preceded Government proposal to add XL Bullies to prohibited breed list. Most groups rated DDA low priority on the basis that, although flawed, it only impacted a few dogs and that control orders don't necessarily compromise welfare anyway. The group that rated it 2 included a charity stakeholder who raised concerns about its future expansion to more breeds; another group also said they …	3	3	3	4	4	4	2	3.28571
Canine physical disease -general
	Very common diseases (obesity, allergies, etc)	Most groups had very little discussion about this, rating it highest priority on number of dogs affected by obesity, atopy, arthritis, dental disease, etc. One group rated it 2 by comparison with conformation-related disease, which they considered caused more severe issues to affected individuals.	1	1	1	1	1	2	1	1.14286
	Infectious diseases	General agreement that these diseases are currently under control in the UK but that emerging exotic infectious diseases may pose a future threat - fear of future exotic epidemics or resurgence if vaccination levels drop due to CoL crisis caused one group to score 2, otherwise all agreed medium/low overall priority.	3	3	3	3	4	4	2	3.14286
Human behavioural problems
	Obstinacy/polarised views/reluctance to change	Most groups considered this a high priority issue, some with very little discussion. However, one group considered it 'too vaguely phrased' to score at all and one group rated it lower on the basis it is insidious rather than a forefront issue.	2		1	1	1	3	2	1.66667
	Cruelty - mutilation, physical punishment	All agreed this is a high welfare problem when it happens - variation in scores reflects how different groups balanced severity against frequency - most thought it was uncommon, although some argued aversive training and cropping are both increasing. One group declined to score because one person thought that 'abuse' would have been a better word to use as cruelty also encompassed neglect etc.		2	2	3	3	2	1	2.16667

## Sheet: B Research structural problems
Discussion theme B) Which are the most detrimental structural problems that exist in the current UK landscape of canine health and welfare funding?
	pink = significant pushback on wording during discussions - wording needs modifying in light of this	orange = unexpected interpretation/misinterpretation of wording	red = group declined to score
Topic category	Points of concern	Consensus collated and condensed comments, all groups	PRIORITY SCORE (the most detrimental structural problems in the current UK landscape of canine health and welfare funding)	PRIORITY SCORE (the most detrimental structural problems in the current UK landscape of canine health and welfare funding)	PRIORITY SCORE (the most detrimental structural problems in the current UK landscape of canine health and welfare funding)	PRIORITY SCORE (the most detrimental structural problems in the current UK landscape of canine health and welfare funding)	PRIORITY SCORE (the most detrimental structural problems in the current UK landscape of canine health and welfare funding)	PRIORITY SCORE (the most detrimental structural problems in the current UK landscape of canine health and welfare funding)	PRIORITY SCORE (the most detrimental structural problems in the current UK landscape of canine health and welfare funding)	MEAN SCORE
			Group A	Group B	Group C	Group D	Group E	Group F	Group G	PRIORiTY RATING
Infrastructure issues
	Not enough support/funding for PhD and ECR roles	All agreed this is a big problem, which does impact canine research due to barriers/admin: 'we lose a lot of talent in that early career stage'. Various aspects raised - much wider systemic issue, getting worse, salaries/precarity much worse than commercial practice; 'inhumane, really'. 2 groups noted PhD funding paradoxically easier to get: 'they just won't look at a postdoc', which is 'like a u…	1		1		2		1	1.25
	No centralised coordination of strategic priorities	All groups felt this would be a helpful way to plan research effectively across the sector, rating it high or very high priority. One person in a group that scored 2 was very worried by the word 'centralised', concerned that this might represent a power grab by one body, but supported the principle if the mechanism was independent. All agreed this approach would be more efficient for researchers …	2	1	2		1		1	1.4
	Lack of centralised opportunities for collaboration	Groups generally agreed this is lacking. Although some said that personal and research networks do facilitate collaboration, most felt this is patchy. Some groups questioned researchers' willingness to collaborate: one noted that funders could encourage this by offering collaborative funding streams. All felt collaboration was generally positive; 'we'd be stronger doing it together.'	1	1	2		3		3	2
	No overall visibility of research landscape	All agreed that there is poor overall visibility of research landscape currently (pending this research project!); most didn't perceive this as a big issue, in that most researchers know about their own field anyway, unless they are newcomers. Some discussion of whether this impedes collaboration v. merits of independent replication.	3	1	3		2		3	2.4
	Research contracts enormously time-consuming to agree	All agreed this is true. Score variation reflects how groups rated the impact on canine research effectiveness. Agreed is sizeable burden for grant writers, some thought this a niche problem, others noted examples of grants that have failed or projects abandoned due to slow contract negotiation, one person said a particular burden in canine sector because individual grants are relatively small. O…	2	1	4		2		3	2.4
	Fragmented funding decisions	One group interpreted this to mean appropriately funding pilot before main study so rated 4; others rated it high priority, discussing admin burden on researchers; 'your day job is writing grants', piecemeal funding limiting projects, delays, etc: such issues can deter grant submission or fulfilment, hence impact on dogs.	4		2		2		2	2.5
	Funders offer too many small grants, too few larger grants	Agreed that small grants do have niche value (pilot studies/student projects) but can also limit research scope and increase admin burden, so overall a medium priority.	3		3		2		2	2.5
	No centralised health records database/case recruitment	Different views on this: some said there already are overarching databases, such as VetCompass, Kennel Club data. Others noted a) access to these may be limited; b) potential users may not know what's available; c) this is all retrospective data: there's no centralised system for harvesting prospective cases, eg. for a clinical trial; 'they have to come to you.' Therefore most groups rated it hig…	2		2		2		4	2.5
	Inadequate data sharing between funders	Groups interpreted this differently, to mean inadvertant duplication of research funding/lack of overall strategy/possibilty of fraudulent double funding of one project. Lack of consensus understanding probably limits value of this score.	3		3		2		3	2.75
	Inadequate peer review in funding decisions	General agreement that funders strive to do this but can struggle to find suitable reviewers; one group noted that transparency (of process and feedback) is more of an issue than inadequate review. Medium priority for most.	2		3		3		3	2.75
	Charitable funding not valued by universities as excludes overheads (unlike industry)	Wide variation in familiarity with, views on, this issue. Agreed that universities prefer larger grants with overheads; some thought this low priority. Several groups felt that overheads issue can be very problematic politically, leading to devaluing of charity funded and smaller grants, 'your research is kind of fluffy'; researchers must withstand university pushback, some charities deterred fro…	4	3	2		4		1.5	2.9
	Academic institutions prioritised over organisational research	Varied views on this, although most rated it lower priority: several charity funders said they considered all applications equally, but researchers not based in universities described barriers to funding/publication, especially for UKRI/Wellcome. Some ambivalance about the detriment to canine, rather than researcher, welfare. One group scored this highest priority (1) but reframed it to address g…	4		3		4		1	3
	Research not valued by private practice sector as not considered lucrative	Generally agreed that money is not the barrier here and this point should be reworded to reflect feasibility. Corporates fund research and get tax breaks for it: but fitting research into the practice workplace is often logistically impractical and/or doesn't benefit/compensate the front line staff who are asked to accomodate it. One group declined to score because a corporate researcher strongly…	3		3		3			3
	Funding review committee work is big drain on volunteers	All agreed this is true: score variation reflects whether groups rated burden on volunteers or consequent impact on dogs, which was deemed lower; 'it affects you, but not them'. One group noted paper peer review is also a big systemic 'voluntary' burden for researchers.	4		3		2		4	3.25
Overarching issues
	Overall lack of funding/too few funders	All agreed that overall canine research funding pot is relatively tiny and that this certainly limits what research is done, with value of some research (eg. in genomics) reduced by scaling issues due to costs and some funds potentially not optimally directed to work that advances canine welfare. However, many also commented that limited funding is a universal problem which can't really be solved.	1	1	1		1		1	1
	Gaps/barriers between sectors -charity/veterinary/academic/breeders	Discussions on this were very varied and actually reflected higher prioritisation in discussion than some scores might indicate, although all were 1 or 2. Issues included 'huge' gap between UKRI/REF preference for pure science and applied needs of canine health sector; gap with breed communities 'giving their fivers' with great effort but misunderstanding cost/time of any research; gaps between f…	2	1	2		2		1	1.6
	Sector politics (within each sector)	Generally agreed this is more of a problem in some sectors than others (academia and breeding world rated worse than rescue world!) - scores reflect how groups balanced these differences.	2		2		2		4	2.5
	Political prioritisation (Government)	Generally agreed that companion animal welfare IS underprioritised (hence one group scored 1), but most made it lower priority because a) we can't change that b) political intervention can be unhelpful anyway c) 'they're a bunch of **** but it's not their job' - most people felt humans SHOULD be a higher priority than dogs for central government.	3		1		3		4	2.75
Funding misdirected
	Too clinical, overlooks social science/human behavioural change	All groups agreed that social science/HBC is important and overlooked, but two queried the wording, noting that this should not be a tradeoff against clinical. One group scored 3 but discussion requested a higher score if wording changed, so this has been adjusted to a 2 in the spreadsheet accordingly.	1		2		1		1	1.25
	Overlooks real-world impact/implementation	All groups rated this 1 or 2 and agreed that it is a major issue - some were very forceful about this.	1	1	2		2		1	1.4
	Not enough prospective studies	Most groups agreed this was true/a priority and that prospective studies, especially long term ones, were limited by cost, by owner/societal perceptions of research and by perceived restrictions at ethics review (eg. frustration that you can't deliberately take a little extra blood for research with a clinical case). One group felt this was not a priority problem.	2		2		1		3	2
	Overlooks first opinion veterinary work	Most groups agreed that this is largely true, reflecting bias towards referral work/logistical/skill/time difficulties with first opinion research/barrier of ethics review process; several noted that projects like VetCompass do strive to redress this, hence not highest priority. However, general feeling that more emphasis on this would advance canine welfare.	3	1	2		2		2	2
	Overlooks particular topics	No consensus. Two groups felt this was too broad (hence one declined to score it); one thought that funders could only consider what was suggested; one thought that certain topics DO get overlooked and thus scored it 1.	1		3		3			2.33333
	Not enough welfare research	Most groups felt there was quite a lot of welfare research but noted it might not match what's needed: one noted that larger grants from research councils will not address this area, so almost all this work is funded by animal centred organisations.	3		2		2		3	2.5
	Emphasis on human impact rather than canine benefit	Very varied takes on this. Two groups discussed 'playing the game', eg. framing UKRI applications in terms of One Health/human benefit. One group flagged concern where research framed as for dogs actually centred humans. Another argued that many social issues, eg. poverty, affect BOTH species but that this crossover may be 'not human enough' for human funders and 'not animal enough' for animal fu…	3		2		3		3	2.75
	Not distributed evenly/fairly	Generally agreed that money can't be distributed evenly and is mostly distributed fairly according to merit, although some discussion of 'hidden curriculum' type matters: easier to produce good proposal if you have the right networks to mentor you. Low priority for canine welfare, though.	4		3		3		3	3.25
	Overlooks minority issues (eg rare breeds, working dogs)	Generally agreed that this is often true but has limited impact, since by definition these are niche issues, and some rare but scientifically interesting diseases actually get disproportionate funding. Therefore low priority.	4		3		3		4	3.5
Funding body issues
	Government/wide-scope funders overlook/exclude canine sector	All agreed this is largely true, either through policy (Wellcome) or through low priority/self-perpetuating lack of submissions (BBSRC). Score variation reflects varying fatalism of opinion on this - some groups thought it was inevitable, others that these funders could be encouraged to understand animal model/one health relevance of canine research, thus securing more funds for sector.	1		1		2		3	1.75
	Larger grants usually restricted to One Health/public health	Generally agreed that this is true, that it limits what is funded and that it drives canine researchers to spin proposals to fit this agenda; 'We're identifying the priorities, but actually you have to dress them up in different clothes to get them funded' [emphasising the human relevance or benefit]. Most agreed this has some detrimental effect on what is funded.	2		1		3		2	2
	BBSRC restrictive and prioritises commercial partnerships	Discussions varied on this, but groups which included someone with more direct experience rated it higher priority - the group that scored 4 just said that having a commercial partner was not negative. Other groups said this gives uplift to application but that the partner has to pay 50% of their costs and that BBSRC now only funds PhDs for certain themes, which exclude dogs; these limitations ma…	4		1		2		2	2.25
	Limited funds from charities (restricts output)	All agreed that obviously charities do have limited funds. Score discrepancy reflects different attitudes to this - 'it is what it is' v. 'it is detrimental'. One group discussed this in more depth than others: should charities spread their funds widely or deeply in terms of number/size of research projects? Should they fund strategic research to reduce future costs, or help more dogs on the grou…	1		3		4		2	2.5
	Funders not rigorous about tracking project output success	All agreed that tracking is helpful (if onerous for funders) and that this is extremely variable; 'some are scrupulous … others throw the money and disappear.' Score variation reflects different views on how much this affects research impact - most thought lower priority, one group considered it very detrimental as it risked 'funding stuff that delivers nothing.'	1		3		3		4	2.75
	Conflict of interest from commercial funders (big pharma)	One group declined to score this: others considered it lower priority on basis that pharma should be publishing all their research anyway, not just the favourable results, if follow guidelines. 'The money's got to come from somewhere!'	4		3		3			3.33333
	Charities prioritise individual objectives, which limits funding availability	All agreed that it is completely reasonable for charities to fund research that fulfils their own objectives, and that this should not reduce benefit to animals, so lowest priority!	4		4		4		4	4
Researcher issues
	Lack of career structure; ECRs marginalised	All rated this highest or high priority and agreed it's a huge issue, with little discussion needed. 'A big talent drain'; 'alternative paths can be disincentivised when actually they bring a lot to the table'; 'It's just pointless. You put all your time and energy and three years into training somone, and then they're in limbo.'	1		1		1		2	1.25
	Accessibility as career path (eg. if part time/employed)	All agreed this is a big problem for researchers. Score variation reflects whether groups thought it was a big problem for research - most felt it was a major structural issue that reduces available talent and so does impact what's produced, one group felt it was more of a problem for people than dogs.	1		3		1		1	1.5
	Grant writing takes much time, extra to main (heavy) workload	Clear split here between 3 groups which rated this very highly, and 1 group that thought it was a low priority; 'they need the details, it's unavoidable.' All groups included two or more senior researchers. Those that rated it 1 said that grant writing takes so long that it seriously restricts how many applications they submit and who to; 'it affects dogs' welfare, because a lot of grants never e…	1		1		4		1	1.75
	Networking/personal contacts too important; processes mysterious for outsiders	All agreed this is a) true and b) universal across most sectors - some disagreement on how big a problem it is. 'It is a bit of a club.' Lack of diversity and barriers to entry for ECRs who don't yet have a contact network flagged as problems by two groups - 'We're missing talent, and we don't even know what we're missing.'	1		3		2		1	1.75
	Useful feedback not given if proposal rejected	Researchers in most groups argued that this is a big problem for them, because 'you don't know where you've gone wrong' so can't improve the proposal, and it's also 'very demoralising.' Funders in one group commented that they don't have the time and resources to provide individual feedback but will share peer reviews with applicants if feasible.	3		2		2		1	2
	Inequality between institutions	No consensus on this - mixed interpretations and ratings. One group declined to score as too vague; one group thought high profile people on review committees would have bias towards similar people; one group thought individual reputation more important than that of institution; one group thought some universities offer better grant-writing support - higher rating.	2		3		3			2.66667
	Researchers forced to compete rather than collaborate	Some acknowledgement that system can encourage this in that only principal investigators get grant credit, which favours separate proposals - but no group rated this highest priority; one group noted that canine health and welfare research sector is so small that most people are quite closely linked anyway through previous collaborations.	2		3		2		4	2.75
	Canine research seldom accepted by high-impact journals	All agreed this is a low priority, saying that it reflects size and scope of many projects more than prejudice against dog research, that research is influential within sector wherever it's published, and that this is a human career issue, not a canine impact issue, anyway.	3		3		3		3	3
	Researchers motivated to exaggerate value of their proposals	All groups agreed this does happen, but groups varied in how they rated it. One felt it was a serious issue, but most argued 'it's just part of the game'; one group noted that good projects might be overlooked if undersold, whereas another commented that producing a reasoned argument to sell your project was 'a fair test'.	1		4		3		4	3
	Funders’ decisions can contradict their stated priorities	All agree this seldom happens and could be justified if funders were tempted by a particularly interesting/unexpected project - therefore not a priority	3		3		4		3	3.25
Project issues
	Hard to recruit numbers for valid study	All agreed this is sometimes or often true, but groups varied in how they rated it - one considered it 'not the biggest problem we're facing', but most considered it high or highest priority. One group noted a particular issue around prospective studies, where it can be 'so hard ... to get away from self-selected [respondants]'.	1		2		1		3	1.75
	Pathway to impact - not built into project design	Nuanced discussions here. All agreed impact is important, and several groups noted that funders increasingly request this in proposals. However, groups also noted that 'you don't always know when you start' exactly what the impact of a research study will be, and that excessive focus on clear but narrow impact can overlook blue-sky projects which might have broader impact or contribute to improvi…	3	1	3		1		2	2
	Public perception that animal research is inherently problematic	All groups agreed that this is true, and 'partly down to lack of transparency and understanding of what animal research looks like these days, you know, the old pictures of beagles with cigarettes in their mouths' - but most agreed that need to be transparent about this and strike a balance probably is not a bad thing for canine welfare overall.	1		2		2		3	2
	Small grants limit project scope and value	One group agreed to score this the same as the previous small grant question. All agreed this can be true but that small grants also have their place - not highest priority, therefore.	3		3		2		2	2.5
	Canine variability makes statistically valid research more costly/difficult	All agreed this is true, groups varied in how they rated it. Two groups rated it a high priority because it's an issue, two rated it lowest priority because 'that's just what it is', 'that's the whole point about dogs!'	4		2		1		4	2.75
	Ethics of research that does not prioritise the interests of the dog	Two groups felt this was so well regulated it was lowest priority. Two noted issues: one said that the prioritising of the individual over the population was a barrier, because e.g. you can't repeat a test for one patient just to gather research data; the other drew attention to the ethical difficulities around unreviewed 'extreme stuff' in practice - 'I think that is really problematic, actually…	2		4		4		2	3
	Hard to obtain canine samples (permission/ethics)	One group agreed this was a big problem, but most rated it lower or lowest priority, arguing 'you need to follow the rules' or noting that it's 'a bit of a barrier' that can be overcome with good planning for prospective studies.	1		3		4		4	3
	Home Office licence is prohibitive if required	All agreed that a Home Office licence is a) arduous to obtain and b) there for a good reason. One researcher noted that HO licensing is needed to research unlicenced drug use, which is a barrier to carrying out studies that would provide evidence to support drug use that already happens clinically - many participants were not aware of how low the bar is to needing an HO licence. Overall, agreemen…	2		3		3		4	3
	Social science research is time-consuming and labour-intensive	All agreed that this is true, but 'so is lots of other sorts of research'; 'that's just a statement of fact'; one group declined to score for this reason. Two groups noted that it's undervalued and perhaps harder for people to understand why it takes time than with clinical research. Overall, consensus was that its value is getting more recognition within the sector, so this is not a priority for…	4		3		2			3

## Sheet: C Prioritisation of topics
Discussion theme C) What aspects of currently funded canine health and welfare research is it most important to change the amount of money directed to?
(currently underfunded/overfunded considered separately)
Underfunded
		pink = significant pushback on wording during discussions - wording needs modifying in light of this		red = group declined to score			grey = score entered from group verbal notes in transcripts, rather than them filling it in on sheet			orange = unexpected interpretation/misinterpretation of wording
Topic category		Points of concern	Consensus collated and condensed comments, all groups	PRIORITY SCORE for INCREASING the level of future funding	PRIORITY SCORE for INCREASING the level of future funding	PRIORITY SCORE for INCREASING the level of future funding	PRIORITY SCORE for INCREASING the level of future funding	PRIORITY SCORE for INCREASING the level of future funding	PRIORITY SCORE for INCREASING the level of future funding	PRIORITY SCORE for INCREASING the level of future funding	MEAN SCORE
				Group A	Group B	Group C	Group D	Group E	Group F	Group G	PRIORITY RATING
Clinical
		General (i.e., more clinical research overall)	One group declined to score this as too broad, while deeming it important; another implicitly scored it 1 while discussing other clinical topics; two more explicitly scored it 1, one of them noting that this particularly applied, in their view, to first opinion clinical research; a corporate research lead noted 'because it's first opinion, the leverage on the money you put into it is immense.'	1	1				1		1
		Common conditions, especially chronic	All agreed this is highest/high priority for increasing funding, because of numbers of dogs involved, duration and severity of many of these diseases, historical lack of focus on general practice populations - these studies are 'quite difficult to do' and 'not very sexy' but likely to have big impact on welfare.	1	1				2	1	1.25
		Emerging infectious diseases	All rated this highest/high priority because of increasing risk of zoonotic diseases with increasing imports. One group only scored this under disease modelling so score extrapolated to here as discussion transcript covered this point too.	1	1				1	2	1.25
		Specific real-world problems from welfare perspective – eg paralysed dogs in carts	Generally agreed that people can have strong views on real-world problems that are not evidence based, so welfare research would be useful, although some found this example rather narrow.		2				1	1	1.33333
		Veterinary overtreatment/euthanasia decisions	Most agreed this is highest priority, citing a) defensive medicine; b) high-profile cutting edge surgical interventions; c) long-term medical treatment of animals with declining QOL/reluctance to euthanase as welfare issues. One group touched on all these factors but still rated it lower priority.	1	3				1	1	1.5
		Long-term health impacts of medication/diet	Most groups thought this was probably under-researched (one score deduced from discussion but not recorded during session). More emphasis given to impact of nutrition and diet than of medication.	2	2				1	3	2
		Randomised controlled trials	Some disagreement about this: all thought that RCTs are inherently useful, but some thought this was too broad a category to rate in terms of increased funding priority - value obviously depends on what is being studied. Higher priority scores reflected value of RCTs, lower reflected caution re what was being studied - not all would be of equal value.		1				3	2	2
		Breed-related disease other than brachycephaly	Generally agreed that quite a lot of funding already supports this area, but that it's an important subject and could always use more funding, particularly for various diseases that impact certain breeds - so not highest priority but still important.		2				2	3	2.33333
		Complex clinical problems	No consensus on this: one group considered complex problems highest priority as under-researched, others argued that they affect fewer dogs but that would be good to have more data, especially on boundary between behavioural/medical issues.		4				1	3	2.66667
		Impact of co-morbidities	No consensus: one group felt it was highest priority (thinking about obesity at population level); others felt it would be difficult to research because too case-specific or rated it lower priority with little discussion.		4				1	3	2.66667
		Clinical epidemiology	Generally agreed that there is a lot of retrospective clinical epidemiological data already (VetCompass etc), so not highest priority for increasing.		3				3	3	3
		Comparative health of dogs from different breed populations (show v. backyard)	Generally agreed that there is little data to confirm whether e.g. show breeders of brachycephalic breeds produce healthier dogs, as many claim: but most felt this is quite a niche issue that might not translate to improved welfare anyway, so rated lower priority.		3				3	3	3
		Sporting injuries	Some thought this was a minority topic - but also comments that it may be underrresearched, given companion dog popularity of agility/flyball, and also that more evidence to support opinions on greyhound racing would be useful. Not highest priority for any group.		2				3	4	3
		Non-surgical alternatives to surgical treatments	Generally agreed this should not be a major funding focus - potentially has a significant rile as alternative to neutering, but otherwise a minority issue.		4				2	4	3.33333
		Rare genetic disorders	Little discussion - all agreed low priority because they're rare.		4				4	4	4
Investigative approach
		Focus on welfare	All agreed this is highest priority with almost no discussion - 'Isn't that the whole point?'		1				1	1	1
		Human-animal interactions, considering dogs AND people - anthrozoology of dog ownership	Generally rated highest or high priority with little discussion; 'It's really important, it impacts on so much.' 'But it's still grossly underfunded.'		1				2	1	1.33333
		More owner/vet engagement	All thought this was a useful area for ensuring that research was relevant to practice and engaged with the issues that actually mattered to owners and practicising vets - most rated it high or very high priority. The group that scored it 3 rated it lower because they argued that survey research is always biased - so this was skewed by their focus on that methodology - would probably have been hi…	1	3				1	2	1.75
		'Big' investment into any major sector of canine health, eg. cancer, pain	No real consensus here. One group declined to score on basis it was meaningless as everyone would like more money. One scored it highest priority on basis that strategic focus on big goals is good. One scored it low on basis that big investment would divert funds from multiple smaller worthwhile projects - therefore no overall sense of prioritisation.		1				3		2
		Complex issues	No consensus. One group didn't know what was meant; one scored it low because they weren't sure if it meant 'multifactorial' or 'difficult to define'; one group scored it high with no discussion - therefore no overall sense of prioritisation.		3				1		2
		Start-ups/pilots to lever sector change	Two groups thought these were highest priority - 'I think it's important, because that's where innovation will come from'; 'It's really interesting from a change perspective.' One group rated them lowest priority on the basis they have little impact - 'People never go on and do big studies'. Possibly groups were thinking of different sectors here, e.g. social science versus lab science?		1				1	4	2
		Qualitative research	All groups considered qualitative research to be valuable. One commented that it can be overlooked/undervalued so does merit increased funding and scored it 2. The others both argued it is a useful tool in the right context (one noted but already funded widely); one of these scored it 3 and the other did not score it, hence extrapolated score of 3 for that group as they did discuss it in detail.		3				2	3	2.66667
		Independence (no big pharma/human medicine)	Agreed that, while independent research is nice to have, this is not a big issue - and some advantages of collaborating with human medicine/One Health lens - scores reflect balance between desire for some independence and value of extra funding/cross-field perspectives.		2				3	4	3
Human Behaviour Change (HBC)
		General - translating research findings into practical actions	All agreed this is highest priority, with very little discussion - 'Oh, that has to be a 1, that's the whole point!'	1	1				1	1	1
		How to increase supply of healthy well-bred dogs	All agreed this is highest priority, with almost no discussion.		1				1	1	1
		Puppy buying behaviours	All rated this high or very high priority with almost no discussion.	1	2				1	1	1.25
		Testing of possible interventions to assess HBC effectiveness	All rated this high or very high priority, most with little discussion. 'if we don't know what the most effective way is … you're never going to change it'; 'if we're not actually testing does this work, what's the point?'	1	1				2	1	1.25
		Conformation-related disease	All agreed this is a huge issue for canine welfare and rated it high or highest priority - scores of 1 had almost no discussion, scores of 2 largely reflected some unfamiliarity with the idea that science research does not in itself change behaviour and that HBC is a separate step.	1	2				1	2	1.5
		Outdated beliefs	Most groups rated this high or very high priority; one group rated it 4 on the basis that 'they're sort of gradually dying off, I'm not sure they're having a huge impact on welfare today'. People with similar viewpoints in other groups were swayed by other voices arguing that outdated beliefs do still have an impact - e.g. GP vets still having to explain bitches don't have to have a litter.	1	2				2	4	2.25
		Engaging with different stakeholders	All agreed this is important, hence 2 groups rated it high or very high priority; one group rated it 4 because they felt it was a methodology rather than an aim and so didn't specifically need increased funding.		1				2	4	2.33333
Non-clinical
		Disease modelling (eg exotic diseases in UK)	All groups rated this high or very high priority because of the need to anticipate increased zoonotic risks in the future, current concern re Brucella, etc; 'disease modelling is going to become the future'. One person focused more on the technique and felt it was niche/low priority, but was outvoted in their group.	1	2				2	2	1.75
		Long-term shelter welfare	All agreed that this is a major issue for the dogs which it affects, but that there are relatively few of them - hence a 2.		2				2	2	2
		Quantitative genetics	All groups rated this high priority, reaching this verdict by various routes. One was persuaded by a quant geneticist arguing their case; one was persuaded by a molecular geneticist explaining cost and value of their work; others argued that this will be 'increasingly important', has broad relevance so high value, can offer huge benefits at population level and inform HBC, etc. 'It can give you r…	2	2				2	2	2
		Sustainability/environmental impact of dog ownership	No consensus on this, either between or within some groups. Views varied depending if people were prioritising canine health or other factors, as some realised; 'Is our responsibility as global citizens more important than our responsibility as dog lovers?' One group reduced a 3 to 4 because 'it doesn't impact canine welfare'; another group scored 1, considering it as 'a long term welfare goal' t…	1	2				2	4	2.25
		Important biological pathways	All agreed that important biological pathways are important. Score variation reflects differing views on funding prioritisation - some felt should therefore be a BBSRC priority, others felt are likely to be researched by other sectors anyway, so arguably lower priority.		2				2	4	2.66667
		Niche epidemiology (referral practice, 'invisible populations' of dogs)	All agreed that 'niche' implies relatively limited remit and hence not high priority, although some groups noted that some of these studies would be interesting.		3				3	4	3.33333
Canine behaviour
		Lifestyle impact (working dogs, owner circumstances, etc)	All agreed this is highest priority, with very little discussion.		1				1	1	1
		Impact of training methods	All agreed that training methods have a big welfare impact; score variation reflects whether groups thought more research was needed. Some felt it's well understood and more of an education problem now; others thought more study of impact of aversive methods would be useful.		3				1	2	2
		Problems: aggression/anxiety	All had previously agreed that these are big problems for canine welfare. Score variation here reflects views on whether more research is needed - group that scored 3 argued that 'it's the owners that don't know enough about anxiety!' and that education was a higher priority than more research.		2				1	3	2
		Value of lifestyle products (enrichment, monitoring technologies, etc)	Generally regarded as valuable for coping with problems and potentially helpful to aid owner understanding of welfare, but not highest research priority: one group argued that manufacturers should be funding this sort of research anyway.		3				2	2	2.33333
		Normal cognition/emotionality	This was not framed as highest priority for increased funding. Two groups used almost identical wording; 'Don't we know a fair bit about that already?' 'I would say that's not underfunded', etc.		3				2	3	2.66667
Societal										Group skipped this section on basis they'd covered it already, so extrapolated scores for points where clear overlap and they were unambiguous before.
		Dog bite attacks	Little discussed but rated highest priority (this was before the new XL Bully measures were devised).		1				1		1
		Import trade	Rated highest priority by all (extrapolated for group 6 because they were very clear in previous discussion and skipped societal issues for that reason).	1	1				1	1	1
		Reasons for neglect/poor welfare	Considered highest priority by two groups, but noted as so broad that there was little discussion of it. 'The more we can understand it, the better; we can always do more.'		1				1		1
		Online puppy sales	Generally regarded, in discussions here and in section A, as major problem that intersects with others - most discussions argued that there is need for more research on this.		2				1	1	1.33333
		Role of social media	Generally regarded as highest or high priority as so related to other problems; see discussion in section A. One score extrapolated from section A as group deliberately skipped this section because of overlap.	1	1				2	2	1.5
		Criminology of puppy trade	Generally regarded as high or highest priority; one group stressed importance of political intervention here, another noted 'how do you research that, it would be risky!'	1	2				2		1.66667
		Assisted breeding/fertility clinics and welfare	Both groups that scored this rated it 2 with little discussion.		2				2		2
		Improving welfare legislation	Both groups that scored this rated it 2 on the basis it should consider enforcement of legislation rather than/as well as improving legislation (see also similar discussions under section A).		2				2		2
		Which breeders actually produce healthier dogs?	Two groups discussed this here; one score extrapolated from section A as that group deliberately skipped scoring this section but discussed breeding in great detail earlier in session. Overall view = high but not highest priority to research this, feeding question of how to ensure bigger proportion of dogs are bred ethically.		3				1	2	2
		Anthropomorphism	See also views on humanisation under section A. Not much discussed here; one group thought high priority, another thought 'not as bad as some other things'.		2				3		2.5
		Motivations of people involved in dog abuse/fighting	Little discussed. One group noted 'you can't fix it until you understand it', other noted it involves a small number of people and their motivation may be hard to research - '"I like it!"' - no consensus.		3				2		2.5
		Additional topics for increased funding suggested during workshop itself by one group	One group noted in their discussion that a)they would advocate for more funding and infrastructure support for primary care research - 'generally only funded by the institution in which it takes place … just such a wasted resource in the UK.' and b) they felt that there should be some research into the impact of ethical review on research, which can be a barrier that might impact animal welfare -…
Overfunded
Type of problem		Specific issues		PRIORITY SCORE for DECREASING the level of future funding	PRIORITY SCORE for DECREASING the level of future funding	PRIORITY SCORE for DECREASING the level of future funding	PRIORITY SCORE for DECREASING the level of future funding	PRIORITY SCORE for DECREASING the level of future funding	PRIORITY SCORE for DECREASING the level of future funding	PRIORITY SCORE for DECREASING the level of future funding
				Group A	Group B	Group C	Group D	Group E	Group F	Group G
Research topic
		Interventions that extend quantity but not quality of life	Universally agreedin all groups with little discussion that research into such interventions should be discouraged; 'we are becoming obsessed by how long things live, and I prefer quality to quantity.'	1	1				1	1	1
		Research that informs human medicine	Agreed that use of dog as a human model is not the focus of/appropriate to the animal welfare sector, but that research for the benefit of dogs which also informs human medicine (eg. a new drug with benefit to both species) need not be reduced and is not problematic.		2				2	2	2
		Diseases that only affect small numbers of dogs	All agreed that diseases affecting small numbers should not receive major funding. However, two groups felt that such funding should be reduced (rare diseases can be over-researched because they are interesting to researchers), but one group thought that these diseases already receive little funding so it needn't be reduced. Therefore this metric shows a true spread of opinion.		2				4	1	2.33333
		Pure science with little clinical impact	Varied views here. Two groups felt that this is important as a preliminary building block to later knowledge, one group felt that 'there's so many more places that funding could go that actually impact on practical things'. Mid-range average score is fair reflection of overall discussion.		3				3	1	2.33333
		Genetics (especially monogenic DNA tests)	Generally agreed that these tests have limited impact as only address single gene diseases and that many have been discovered already, but such research may be funded by breed communities that would not contribute otherwise and can have major impact at breed level. Therefore 2 to 3 does accurately reflect range of views here.		3				3	2	2.66667
		Socially appealing/fashionable topics	No consensus here; two groups declined to score as didn't understand what was meant; one group felt that topical issues inevitably become 'fashionable' but still need research. Not framed as a high priority to alter in discussions.		2				4		3
		Conditions where science is understood but which need HBC/social science research/enactment by other sectors	All groups agreed that it is important to fund HBC/social science research that follows from science research, but two groups interpreted the scoring as 'low priority score means don't reduce HBC research' and one interpreted it as 'high priority score means don't reduce HBC research' - so their score of 1 was converted to a 4 so all scored on the same basis to support their shared viewpoint!		4				3	4	3.66667
Research type
		Easy, cheap research (e.g. surveys)	No consensus. Only two groups discussed this, reaching opposite verdicts. One scored this 4; 'It's easy and cheap!'; the other scored it 1; 'We're far too reliant on surveys.'		1				4		2.5
		Pharmaceutical/nutritional research for profit	Agreed that such research adds to knowledge and is not a priority for reduction. 'If they're paying for it, who cares? It doesn't detract from anybody else, does it?'		3				4		3.5
		Duplication of similar research already undertaken	All groups felt that repeating a study is a vital part of human medicine which is underused in the veterinary world, so not a priority for reduction. One score extrapolated as they agreed with other groups but didn't write a score down.	4	4				4		4
		High-profile established research groups	Agreed that people should not be penalised for success - 'I don't mind WHO does it, as long as they're good.' Lowest priority for reduction.		4				4		4
		Specialist-led research	All agreed that specialist led research is valuable and should not be reduced. One group's score is extrapolated from a discussion that focused more on increasing specialist-led research in first opinion practice - changing the studied population rather than the researcher but still tapping into and defending the value of specialist-led research.	4	4				4		4

## Sheet: D Changes in funding 
Discussion theme D) What are the most important changes needed in research funding to increase the positive impact for canine welfare?
Topic category		Points of concern	Consensus collated and condensed comments, all groups	PRIORITY SCORE (most important changes needed in research funding to increase the positive impact for canine welfare)	PRIORITY SCORE (most important changes needed in research funding to increase the positive impact for canine welfare)	PRIORITY SCORE (most important changes needed in research funding to increase the positive impact for canine welfare)	PRIORITY SCORE (most important changes needed in research funding to increase the positive impact for canine welfare)	PRIORITY SCORE (most important changes needed in research funding to increase the positive impact for canine welfare)	PRIORITY SCORE (most important changes needed in research funding to increase the positive impact for canine welfare)	PRIORITY SCORE (most important changes needed in research funding to increase the positive impact for canine welfare)	MEAN SCORE
				Group A	Group B	Group C	Group D	Group E	Group F	Group G	PRIORITY RATING
		pink = significant pushback on wording during discussions - wording needs modifying in light of this		orange = unexpected interpretation/misinterpretation of wording				red = group declined to score	grey = score inferred from group saying it was similar to something else/comments, rather than them filling it in on sheet
Impact
		Built-in linking of clinical research to HBC research to aid implementation	All groups rated this 1 or 2. Everyone thought HBC was a key tool where appropriate. The groups that scored 2 wanted to note that there are some research topics (e.g. clinical studies for professional information) where HBC is not needed because the target audience has no barriers to adoption - but all felt that HBC skills (including specialist HBC collaboration if needed, some added) should be p…	2	1	2	1	1	1	1	1.28571
		Prioritising problems with more impact	Most groups scored this 1 or 2, several with almost no discussion and two after discussing how impact could be defined or measured. These noted that impact depends on numbers/severity of problem for affected dogs; one also emphasised importance of considering how to translate research into practice throughout the process - agreed 'prioritising problems with more impact can be slightly problematic…	2	1	2		1	1	1	1.33333
		Linking academia to frontline sector to improve relevance of research	All groups rated this 1 or 2, some with very little discussion. Several people commented that it's also important to have some blue sky/speculative 'big idea' research - 'Deeper thinking could be quite transformative. It just kind of goes out the window.' However, key point was that research which is INTENDED to have frontline sector impact should be planned with that in mind - e.g. one person me…	1	2	2	1	1	2	1	1.42857
		Research designed to fit needs of sector	Some variation here. Most groups decided quickly that research should fit the needs of dogs (rather than organisations). The group that scored this 4 took an unexpected angle, focusing on breed-related disease research. One group (which rated it 2) had a much longer discussion than all the rest, considering who decides what sector needs ARE and whether it's ok to decide what's needed BEFORE the r…	2	4	1	1	1	2	3	2
		Linking research funding to HBC campaigns to increase impact	Some groups queried this wording - should be funding FOR HBC campaigns to act on research findings or to research how results can be used/enacted. Some groups discussed training professionals such as vets in communication or researching tools to implement/disseminate research findings. Slightly lower scores than other HBC point reflect more widespread caution that not all research will need or be…	2	3	2	2	2.5	1	3	2.21429
		More communication to owners and sector professionals	Wide range of scores here, reflecting two approaches to this point. Several groups simply noted that communication is important. However, some added that there is already quite a lot of communication, much of it apparently ineffective. Two groups took this further and commented that there is a fundamental issue with the IMPACT of communication; people aren't receptive because messages don't hit w…	2	4	3	1	4	2	2	2.57143
Collaboration
		Between funders, to support larger projects	All rated this highest or high priority, on the basis it allows larger projects with more scope and also increases dissemination of information. Some caveats were raised: ties up money then not available elsewhere/ may mean other projects on similar topics go unfunded; politics/logistics of collaboration may be tricky; could extend to UKRI councils if they allow partnership with charities, but cu…	1	1	2	1	2	1	2	1.42857
		Clearer visibility of opportunities for collaboration	Most groups rated this high priority, with two rating it very high. The idea was new to many people, but the more they discussed it the more enthusiastic they became. No clear vision of what the platform/infrastructure would be - a tendering process, 'Tinder for researchers', simply better visibility on institutional websites, 'cold calling' other researchers, a central site tracking funding dead…	2	2	2	2	1	1	2	1.71429
		Between research centres investigating same topic, enabling larger bids with more scope	All felt intellectual collaboration between research centres was a good thing that would advance canine health and welfare, almost all scoring it 1 or 2. Score variation reflected nuances: the group that scored 3 argued that there was already plenty of this, so little need to change it; others noted that it's harder to pool ideas than money, so can be tricky; everyone wants to be the PI; collabor…	2	2	2	3	1	1	2	1.85714
		Collaborative centralised identification of priorities and funding gaps	All agreed that more collaborative discussions would be very helpful. Those that scored it 2 or 3 rather than 1 had various caveats: if a central resource, that either gives power to the host or requires setting up a shared platform 'which could become an industry in its own right'; different stakeholders may not have the same priorities; it would be hard to achieve. However, all saw great value …	2	2	2	2	1	1	3	1.85714
		Between sectors (industry/charity/pharma, etc)	Most groups thought this would be helpful if it could be achieved, providing extra funding and faster progress, with the group that scored it 1 particularly enthusiastic that such studies would be 'more representative of the real world.' Other groups expressed concern about conflicting agendas or messaging, but not to the extent of arguing that it was a bad idea. Overall score represents tone of …	3	3	2	2	2	1	1	2
		Collaborative centralised live database of funded projects and their progress/outputs	Most groups felt this would be useful both for researchers (especially ECRs), who could see who was working on a certain topic, and for funders, who could see what areas were underfunded - particularly if database built up over time so patterns could be tracked, e.g to reveal past work on breed-related disease. Two groups commented that UKRI councils effectively have this already (with keyword se…	2	2	2	1	1	3	3	2
		Between types of expertise – eg funding for livestock geneticists to work on dogs	Generally considered positively - 'Team Science'. Over half the groups scored this 2 and the mean was just over 2, but other scores varied widely because many types of expertise were discussed in different groups. The group that scored it 4 thought there was no issue with such collaboration so no need for change.Several groups highlighted benefits of eg. enlisting psychologists to tackle HBC. Oth…	2	1	4	3	2	2	2	2.28571
		Open sharing of results between researchers	Some variation of views. All agreed that result sharing (and some data sharing) happens anyway on publication. Some argued that sharing data (e.g. genome sequences) is currently unduly hard because of university IP legal issues and lack of centralised resources, so improving this would be helpful. Some were cautious about sharing all raw data, a) because other researchers can 'scoop your story' a…	2	2	3	4	1	2	2	2.28571
Research type
		More research that investigates underlying reasons for welfare issues	Most groups rated this high or highest priority with little discussion - 'I think it's important, that we're not just firefighting.' The group that rated it 3 did so because it is linked to human behaviour change and so they felt they had already addressed the subject - so a slightly spurious score.	2	3	1	1	1	1	1	1.42857
		More focus on impact	Most groups considered this high or highest priority with little discussion (one score extrapolated from group's answer under section B, as group declined to score it again on basis they had already done so.) The group that scored it 3 interpreted the wording differently to foreground 'impact statement' as in press releases, rather than impact for dogs, which is what other groups discussed, so th…	1	1	2	2	1	1	3	1.57143
		More social science/applied research	Almost all groups scored this highest or high priority with little discussion, several noting a need for more work in this area; 'we're really not making much headway … we do need to look into how we do it slightly differently'. One group declined to score on the basis that social science and applied research are not the same - their discussion noted the need for balance between applied and broad…	2	2	2		1	1	2	1.66667
		More humanities	Scores polarised here, according to expertise within groups. Those that included a humanities scholar or someone who had encountered relevant humanities research (e.g. the history of breed-related disease in pedigree dogs) were mostly enthusiastic about its value and rated it 1 or 2, with sceptics changing their view during discussion. Many people were initially hazy about what humanities were, w…		1	2	1	4	2	2	2
		More first opinion practice data	These discussions were polarised. Some groups agreed that first opinion data is valuable and underutilised, and scored this high or highest priority. Others were more negative, arguing that VetCompass etc already have lots of valuable data, albeit with limitations due to retrospective nature and inaccuracies/ambiguities with data not recorded for research purposes, and that prospective studies ar…	1	4	2	4	1	1	2	2.14286
		Extending investigation across breeds/patient groups for larger-scale relevance	Varied views. Some framed this in epidemiological terms and argued no issue as e.g. VetCompass allows selection of a valid patient group at scale. Some argued is a problem e.g. for genetic research: same varient may have different impact in different breeds so shouldn't extrapolate carelessly. One group noted that better visibility of similar studies in different patient groups would be useful (s…	2	4	2	3	2	2	3	2.57143
		Surveys with more critical analysis	Varied discussions and scores, one group declining to score although they noted the need to improve survey quality 'across the board'. Various issues with surveys noted: demographic bias in respondants, surveys that are not analysed critically at all, such as breed health surveys; surveys that are designed with inherent bias to promote a certain agenda, such as raw feeding; surveys that are poorl…	2	2	2		3	4	3	2.66667
		More money!	All rated this 1 with no discussion at all; 'No-brainer'; 'Always'. 'Isn't the question here just how we get more money? It's the 57 million pound question, isn't it?'	1	1	1	1	1	1	1	1
		More support for ECRs	All groups rated this as high or highest priority, most with very little discussion. One group particularly highlighted the issue with ECRs 'having a really tough time going from postdoc to getting a proper job. So you lose them all … before they even get established.' One senior researcher flagged a different take on this - that research mentors who are not vets discourage ECRs from working on d…	1	2	2	1	2	1	1	1.42857
Funder processes		Better visibility of current funding patterns	Consensus that this is currently very variable between funders, with no central shared list of what's been funded or can be funded, and great variation in public visibility of past funding patterns; another barrier to ECRs. Score variation reflects different views on this. Most broadly favoured better visibility, some very strongly. One group noted that updating historic data and/or current live …	2	2	2	1	3	1	3	2
		More government funding/political prioritisation	Several groups rated this highly with little discussion, on the basis that it would be helpful if it were to happen. Others discussed it in more detail. Points made included: Government funding linked to political hot topics (e.g. dog theft), election issues or legislation. DEFRA sometimes issues tenders for research, but unpredictably and infrequently. Dog issues simply don't get the prioritisat…	2	3	1	3	3	1	1	2
		More larger/collaborative grants (allowing broader scope/higher quality studies)	Most groups noted that this heavily overlaps with some previous points but would generally be a good thing in principle; few discussed it in depth here, therefore. The group that rated it 3 mentioned some caveats: one person said a previous effort that involved sharing actual materials had been too difficult to implement; disagreement between funding partners might limit progress, etc.	2	3	2	2	2	1	2	2
		More long term transparent strategic planning to prioritise work most likely to improve welfare	Most groups felt this would be helpful if it could be implemented, but some questioned how such collaboration could practically be achieved. The group that scored this 3 felt that long-term planning could itself be problematic; 'Welfare priorities change, don't they? I mean, who'd have foreseen the pandemic?' Another group made a similar point but noted that a similar long term welfare strategy i…	2	2	3	2	2	1	2	2
		More outreach to researchers/opportunities to connect	In general, people felt that it would be helpful for funders to reach out to researchers in this way, increasing visibility of opportunities and helping ECRs and others with less established networks to gain traction in the sector. Some groups noted that successful funding and partnerships can arise from informal conversations that develop a shared aim rather than through submission of a bid to a…	3	2	3	1	1	2	2	2
		Inclusion of dogs as species of interest in UKRI portfolio/more flexible support from UKRI councils	Very varied discussions, reflected in the scores. Some groups rated this low on the basis it was very unlikely to happen; 'no point in wasting time'. Some rated it high because of the vast sums of money (for this sector) that the research councils can provide. Others discussed barriers to this in more detail: lack of companion animal expertise on funding panels; need to frame proposals in terms o…	3	4	2	1		1	2	2.16667
		More diversity on grants panels	Range of views here - most groups acknowledged that panels may lack diversity (although some interpreted this more in terms of professional skillset/field and some more in terms of demographic diversity). However, groups varied in whether they considered this an issue - some thought panels were already making an effort to overcome this, others perceived an issue that might impact canine welfare -…	3	3	2	1	4	1	2	2.28571
		More responsiveness to on-the-ground challenges	Several groups not sure what was meant by this; therefore one declined to score. Others agreed it meant funders responding quickly to unforeseen issues, e.g. Alabama rot. Most felt there is a place for responsiveness, but there was some caution. Points expressed: with more complex/social issues, 'knee-jerk' reactions can drive work that focuses on short-term solutions, not deeper study of underly…	2	3	2	3		3	3	2.66667
		More applied researchers on funding panels who understand its value	Wide range of scoring and of discussion, largely reflecting expertise within each group. Some groups thought that panels did include (or consult for peer review) applied researchers, so this wasn't an issue. Some noted lack of transparency on many panels, so no visibility of who's IS on them. Several groups said that expertise on panels DOES affect what gets funded and particularly so for qualita…	2	3	4	3	4	1	2	2.71429
		More smaller grants	No consensus here. Several groups felt that small grants had limited value and diverted money from larger grants with more impact. Others noted that 'it's amazing what you can do on a ridiculously small amount of money, sometimes'; argued that small grants are very helpful to pilot ideas and to give ECRs experience in applications, for primary care research, etc. i.e. can be a gateway opportunity…	4	2	4	3	1	4	2	2.85714
		Fairer funding processes that don’t favour successful groups	Complex discussions here. Most groups acknowledged that previously successful teams may get more money, but queried whether this was problematic. Points included: would be very hard to do blinded selection as many fields so small that bid would identify its writer; charities have duty to spend funds well, and supporting reliable researchers maximises that, so is arguably good governance; review p…	3	4	3	3	3	3	3	3.14286
		Rigorous review of grant applications to ensure value of research	All groups felt that rigorous review was important but usually already exists. Almost all thus rated it lower priority for change. One group was confused about whether this viewpoint was 1 or 4 and scored it 1, so score corrected to 4 on basis that they didn't consider priority for change but were actually agreeing with other groups. A couple of groups noted that review can never be perfect: a) n…	3	4	3	3	4	3	4	3.42857
		Independence from commercial (pharm/pet food) funders	All agreed that this should not really be a problem; 'With independence, we'd just end up with less money'; 'There is a demonisation out there which is unnecessary'. Most groups rated this 4 for this reason. Those that rated it 3 noted some circumstances where commercial research may be perceived as biased - e.g. pet food manufacturers may fund excellent nutritional research which is nevertheless…	4	4	3	4	4	4	3	3.71429
Applicant needs		Ability to submit same grant application to multiple funding bodies	Researchers in all groups felt very strongly that tailoring applications to each funder separately is a huge issue for them, which potentially impacts canine welfare because it limits the number of applications they can submit and hence what funders can choose from. They would welcome anything that made this easier; 'great idea'; 'very sensible'; 'they're all in different formats, and it's madnes…	4	1	1	1	1	1	2	1.57143
		Better feedback	Most groups rated this high or very high priority for change, arguing that lack of feedback is very hard for researchers, especially those with less experience, because they don't know if failure is because of a certain issue they could improve or simply '"this has real merit but we didn't have the funds"' - so potentially impacts canine welfare as sometimes projects that DO get feedback can be r…	3	2	2	1	1	1	1	1.57143
		More transparent and accessible industry funding	All agreed that more transparent and accessible funding from anywhere is a good thing. Scores varied according to whether people thought this was a priority for change. One group noted that the definition of industry, e.g. for BBSRC partnership, is very broad - includes any business, e.g. insurance companies, The Kennel Club. One person noted issues with overheads transparency from industry partn…	2	1	3	1	1	2	2	1.71429
		Built-in ECR support within bids	Most groups felt this was important. Some debate about what constitutes ECR. Those that thought it included PhD students noted a reasonable number of PhD posts are included within bids, 'because that's all the grant can afford.' Others raised the issue of little postdoc funding or support. Many thought this could be improved, either by alloting money to postdoc roles to improve retention and util…	2	1	2	1	3	3	2	2
		More support to widen access (part time, from practice, etc)	All agreed that this is desirable, but discussions and scores varied. Several groups noted infrastructure issues with supporting or releasing staff from practice to conduct research, despite its value. Some noted that research careers are not very accessible, e.g. part time PhDs are hard, route from practice into research is not obvious. Some argued that it's hard for funders to accomodate such m…	2	3	3	1	4	1	1	2.14286
		More clarity, consistency and transparency of assessment criteria	All groups agreed without discussion that having clear, consistent, transparent assessment criteria is desirable. Scores varied because some groups rated this high priority on the basis that it is important, while other groups rated it low priority on the basis that it already happens. No group flagged major current issues here, although some suggested that there was room for improvement. Overall…	4	4	2	1	2	1	2	2.28571
		Less reliance on university partners for non-university researchers	Wide variation in scores here, but discussions actually had considerable overlap. Many university people said that they welcomed collaboration, which thus shouldn't be a barrier for external researchers. Some corporate and charity-based researchers said that non-university organisational research was valuable, because it could focus on issues that might not be prioritised/appropriate for universi…	3	4	2	3	2	4	1	2.71429
		Career role models	All groups thought role models were valuable: variation in score reflects whether people thought this was a problem that needed addressing. Some conflated this with mentorship and said that it should be facilitated more. Others were more hardline, arguing that a role model need not be a personal contact and that such people are inherently visible anyway; 'if you need help in finding role models, …	3	2	4	2	4	2	4	3

## Sheet: Highest priorities A-D, all
Section	Topic category	Points of concern	Consensus collated and condensed commentary, all groups	Mean score priority rating	Notes	Summary of discussions
		Pink = wording and/or score modified in response to discussion comments
A) What problems have the greatest negative impact on overall canine health and welfare?	Ownership issues	Uninformed puppy purchasing (source, breed etc)	unanimously a 1 - all considered this so important that some groups barely needed to discuss it. Many said this underpins and links into other key problems and that buyer ignorance coupled with mismatch between demand and supply of well bred puppies is a massive welfare issue.	1		unanimously a 1 - all considered this so important that some groups barely needed to discuss it. Many said this underpins and links into other key problems and that buyer ignorance coupled with mismatch between demand and supply of well bred puppies is a massive welfare issue.
A) What problems have the greatest negative impact on overall canine health and welfare?	Ownership issues	Lack of understanding of canine behaviour/body language	Most groups rated this a 1 instantly with very little discussion - 'Huge problem.' One group commented that the problem also includes lack of recognition of behavioural indications of health. Groups that rated it 2 were influenced by balance of canine v. human welfare (bites) or view that most owners do understand some canine behaviour adequately, but still had people within those groups strongly…	1.28571		Most groups rated this a 1 instantly with very little discussion - 'Huge problem.' One group commented that the problem also includes lack of recognition of behavioural indications of health. Groups that rated it 2 were influenced by balance of canine v. human welfare (bites) or view that most owners do understand some canine behaviour adequately, but still had people within those groups strongly…
A) What problems have the greatest negative impact on overall canine health and welfare?	Ownership issues	Unrealistic expectations	Many different types of unrealistic expectations flagged - of canine behaviour, hypoallergencity, husbandry, cost, time commitment, how dog will fit into family life, etc; agreed that this overlaps with other ownership issues and is a key contributing problem.	1.28571		Many different types of unrealistic expectations flagged - of canine behaviour, hypoallergencity, husbandry, cost, time commitment, how dog will fit into family life, etc; agreed that this overlaps with other ownership issues and is a key contributing problem.
A) What problems have the greatest negative impact on overall canine health and welfare?	Ownership issues	Unsuitable lifestyles for breed/any dog	Generally regarded as major problem - discussions focused on lifestyles where not enough time for dog/dog left alone, plus mismatches between activity levels/strength of owners and dogs; 'The collie issue, we call it at work'.	1.28571		Generally regarded as major problem - discussions focused on lifestyles where not enough time for dog/dog left alone, plus mismatches between activity levels/strength of owners and dogs; 'The collie issue, we call it at work'.
A) What problems have the greatest negative impact on overall canine health and welfare?	Ownership issues	Inability to access/recognise reliable information	General agreement that this is a big problem which can underlie others. Agreement that there is a vast amount of hugely varied information readily available, but often hard for the public to identify the 'absolute garbage'; also agreement that reliable information from reputable organisations is often less accessible - can use complex language/deal in subtleties/experts don't always agree - less …	1.42857		General agreement that this is a big problem which can underlie others. Agreement that there is a vast amount of hugely varied information readily available, but often hard for the public to identify the 'absolute garbage'; also agreement that reliable information from reputable organisations is often less accessible - can use complex language/deal in subtleties/experts don't always agree - less …
A) What problems have the greatest negative impact on overall canine health and welfare?	Ownership issues	Ignorance about welfare needs	Agreement that this is quite broad, intersects with other sorts of ignorance, generally considered high or very high priority. Felt that some people, even committed owners, are genuinely unaware of welfare needs (eg 5 freedoms) while others know but don't implement them adequately; 'like with eating your 5 a day, you sort of know you need to do it but you don't actually do it'; 'most people don’t…	1.57143		Agreement that this is quite broad, intersects with other sorts of ignorance, generally considered high or very high priority. Felt that some people, even committed owners, are genuinely unaware of welfare needs (eg 5 freedoms) while others know but don't implement them adequately; 'like with eating your 5 a day, you sort of know you need to do it but you don't actually do it'; 'most people don’t…
A) What problems have the greatest negative impact on overall canine health and welfare?	Ownership issues	Uninformed/uncommitted ownership	Most groups disliked the word 'irresponsible', arguing that it implied a level of intent that was seldom (albeit sometimes) present with problematic ownership. 'They're trying to do the right thing, they just have no idea'. Strong agreement that uncommitted/unsuitable/uninformed/misinformed ownership is a huge problem, however - those that scored this lower priority would all have given higher sc…	1.71	Original wording modified to remove 'irresponsible'; as suggested by participants. Original score 2.14 but three groups would have rated it higher if modified, so revised score here reflects this change.	Most groups disliked the word 'irresponsible', arguing that it implied a level of intent that was seldom (albeit sometimes) present with problematic ownership. 'They're trying to do the right thing, they just have no idea'. Strong agreement that uncommitted/unsuitable/uninformed/misinformed ownership is a huge problem, however.
A) What problems have the greatest negative impact on overall canine health and welfare?	Breeding practices	Breeding for extreme conformation/looks	Universally rated highest priority ('Should be less than 1, should be 1/2!'), often without hesitation/discussion. Two aspects raised - focus on looks without considering associated behaviour; 'for example, people think a cockerpoo is a teddy bear, but they are actually very high energy, and people don't see that'; and health impacts of extreme conformation - one group discussed how fashion drive…	1		Universally rated highest priority ('Should be less than 1, should be 1/2!'), often without hesitation/discussion. Two aspects raised - focus on looks without considering associated behaviour; 'for example, people think a cockerpoo is a teddy bear, but they are actually very high energy, and people don't see that'; and health impacts of extreme conformation - one group discussed how fashion drive…
A) What problems have the greatest negative impact on overall canine health and welfare?	Breeding practices	Exploitative breeding for profit	While some individuals had initially scored this as 1, almost all groups had similar conversations agreeing that there are insufficient ethically bred puppies to supply the market, thus driving problematic supply sources. Therefore most agreed that 'breeding for money' was poor wording; it depends on the motivation. Breeding ONLY for profit with poor standards/criminality was 'the dark end of dog…	1.86	Wording originally 'breeding for money', modified in response to participants widely differentiating between 'earning an income' and 'exploitative breeding for profit. Original score 2.43.	While some individuals had initially scored this as 1, almost all groups had similar conversations agreeing that there are insufficient ethically bred puppies to supply the market, thus driving problematic supply sources. Therefore most agreed that 'breeding for money' was poor wording; it depends on the motivation. Breeding ONLY for profit with poor standards/criminality was 'the dark end of dog…
A) What problems have the greatest negative impact on overall canine health and welfare?	Societal issues	Public ignorance about dogs and their welfare requirements	Most groups scored this as high or very high priority with little discussion. The one group that scored it 3 spent some time discussing increasing hostility to dogs in British culture, but did not consider this to have a high priority impact on dogs themselves. One group overlooked the word 'public' and thought this point referred to owners.	1.42857		Most groups scored this as high or very high priority with little discussion. The one group that scored it 3 spent some time discussing increasing hostility to dogs in British culture, but did not consider this to have a high priority impact on dogs themselves. One group overlooked the word 'public' and thought this point referred to owners.
A) What problems have the greatest negative impact on overall canine health and welfare?	Societal issues	Cost of living crisis	Most groups rated this very high or high priority: multiple charity workers said that the cost of living crisis has had a massive impact, straining resources for rehoming and charitable veterinary care. A few people thought that, for most households, 'people that really care about their dogs will find the money'. One group scored 3, arguing that this problem is unsolvable so should not attract re…	1.57143		Most groups rated this very high or high priority: multiple charity workers said that the cost of living crisis has had a massive impact, straining resources for rehoming and charitable veterinary care. A few people thought that, for most households, 'people that really care about their dogs will find the money'. One group scored 3, arguing that this problem is unsolvable so should not attract re…
A) What problems have the greatest negative impact on overall canine health and welfare?	Societal issues	Social media/popular culture	Most groups rated this very high or high priority negative impact: all agreed is 'really pervasive'; 'none of us are as good as the algorithm!' Many said SM is a key 'root cause' of issues such as uninformed breed choice, cropping, poor training methods. The group that scored 3 decided that, although 'used as a kind of talisman of everything that's wrong', it could also be used to distribute posi…	1.57143		Most groups rated this very high or high priority negative impact: all agreed is 'really pervasive'; 'none of us are as good as the algorithm!' Many said SM is a key 'root cause' of issues such as uninformed breed choice, cropping, poor training methods. The group that scored 3 decided that, although 'used as a kind of talisman of everything that's wrong', it could also be used to distribute posi…
A) What problems have the greatest negative impact on overall canine health and welfare?	Canine physical disease - breed-related	Breed-related diseases	General agreement that, considering all types of breed-related disease, this is a high priority problem that affects a lot of dogs, especially if including unregisted dogs; 'your cockerpoo still suffers from breed-related diseases'. Some groups rated it a 2 because they framed 'breed' as KC registered and hence a minority of all dogs, or because they felt other types of problem were even higher p…	1.35714		General agreement that, considering all types of breed-related disease, this is a high priority problem that affects a lot of dogs, especially if including unregisted dogs; 'your cockerpoo still suffers from breed-related diseases'. Some groups rated it a 2 because they framed 'breed' as KC registered and hence a minority of all dogs, or because they felt other types of problem were even higher p…
A) What problems have the greatest negative impact on overall canine health and welfare?	Infrastructure issues	Issues related to importation - puppy and rescue trade (exotic diseases, welfare, etc)	Most groups rated this 1, some with little discussion, none lower than 2. Most agreed that this involves large numbers of dogs, with multiple intersecting issues at play - zoonotic risk, welfare in transport, dogs being bred for 'rescue', trauma of street dogs that are unsuitable for domestic rehoming; obscures monitoring of legitimate importation trade.	1.28571		Most groups rated this 1, some with little discussion, none lower than 2. Most agreed that this involves large numbers of dogs, with multiple intersecting issues at play - zoonotic risk, welfare in transport, dogs being bred for 'rescue', trauma of street dogs that are unsuitable for domestic rehoming; obscures monitoring of legitimate importation trade.
A) What problems have the greatest negative impact on overall canine health and welfare?	Infrastructure issues	Lack of regulation or regulatory enforcment for online trading	Most groups commented that online trading fuels the ownership issues discussed earlier because it encourages 'instant accessibility' and facilitates poor traceability of provenance with associated welfare implications, hence scoring it highest priority. Some felt there was adequate regulation but inadequate enforcement and that wording should be adjusted to reflect this. One group scored at 2.5 d…	1.35714	Wording changed as suggested by participants (does not affect score, just added concept of enforcement to the point)	Most groups commented that online trading fuels the ownership issues discussed earlier because it encourages 'instant accessibility' and facilitates poor traceability of provenance with associated welfare implications, hence scoring it highest priority. Some felt there was adequate regulation but inadequate enforcement and that wording should be adjusted to reflect this. One group scored at 2.5 d…
A) What problems have the greatest negative impact on overall canine health and welfare?	Veterinary issues	Access/affordability of veterinary care	Most groups rated this highest priority with little or no discussion, with many (especially voices from charity sector) noting the massive impact of the cost of living crisis here. One corporate research leader nudged the score down in their group, arguing that 'these decisions are coming from the individual vet [rather than corporate policy] who feels unsafe to be able to provide contextualised …	1.14286		Most groups rated this highest priority with little or no discussion, with many (especially voices from charity sector) noting the massive impact of the cost of living crisis here. One corporate research leader nudged the score down in their group, arguing that 'these decisions are coming from the individual vet [rather than corporate policy] who feels unsafe to be able to provide contextualised …
A) What problems have the greatest negative impact on overall canine health and welfare?	Canine behavioural issues	Anxiety	Most groups considered anxiety to be the highest priority element of canine behavioural problems, both because of the distress that impacts affected dogs' welfare and because it is a common problem.	1.42857		Most groups considered anxiety to be the highest priority element of canine behavioural problems, both because of the distress that impacts affected dogs' welfare and because it is a common problem.
A) What problems have the greatest negative impact on overall canine health and welfare?	Canine behavioural issues	Socialisation	Most groups considered socialisation to be an underlying issue , at least partly caused by poor human decisions, which drives other behavioural problems.	1.57143		Most groups considered socialisation to be an underlying issue , at least partly caused by poor human decisions, which drives other behavioural problems.
A) What problems have the greatest negative impact on overall canine health and welfare?	Legal issues	Lack of regulation of trainers/behaviourists	Discussions generally considered lack of regulation of trainers/behaviourists to be the main issue here, rather than legislating about actual methods, and rated this a high priority - most groups mentioned this would reduce aversive training, one person noted that incompetent positive training can also be problematic. Some also mentioned legislation to ban equipment such as e-collars etc, which m…	1.83333	Wording changed as suggested by participants to shift emphasis from legislation to regulation - does not affect score	Discussions generally considered lack of regulation of trainers/behaviourists to be the main issue here, rather than legislating about actual methods, and rated this a high priority - most groups mentioned this would reduce aversive training, one person noted that incompetent positive training can also be problematic. Some also mentioned legislation to ban equipment such as e-collars etc, which m…
A) What problems have the greatest negative impact on overall canine health and welfare?	Legal issues	Lack of effective breeding legislation/enforcement	Variation in scoring reflects interpretation of the wording: all groups considered lack of EFFECTIVE breeding regulation a high priority issue. Five groups argued that there is ample breeding legislation but inadequate enforcement of it, so point should be reworded to reflect this. Several groups noted that the legislation is 'rife with loopholes and ways to manipulate it', such as evasion of lic…	1.57	Wording modified as suggested by participants - issue is not lack of legislation but lack of EFFECTIVE regulation - thus becomes higher priority. Original score 2.14, modified by increasing 3s and 4s to 2 in line with group prioritisation for revised wording here.	Variation in scoring reflects interpretation of the wording: all groups considered lack of EFFECTIVE breeding regulation a high priority issue. Five groups argued that there is ample breeding legislation but inadequate enforcement of it, so point should be reworded to reflect this. Several groups noted that the legislation is 'rife with loopholes and ways to manipulate it', such as evasion of lic…
A) What problems have the greatest negative impact on overall canine health and welfare?	Canine physical disease -general	Very common diseases (obesity, allergies, etc)	Most groups had very little discussion about this, rating it highest priority on number of dogs affected by obesity, atopy, arthritis, dental disease, etc. One group rated it 2 by comparison with conformation-related disease, which they considered caused more severe issues to affected individuals.	1.14286		Most groups had very little discussion about this, rating it highest priority on number of dogs affected by obesity, atopy, arthritis, dental disease, etc. One group rated it 2 by comparison with conformation-related disease, which they considered caused more severe issues to affected individuals.
A) What problems have the greatest negative impact on overall canine health and welfare?	Human behavioural problems	Obstinacy/polarised views/reluctance to change	Most groups considered this a high priority issue, some with very little discussion. However, one group considered it 'too vaguely phrased' to score at all, one group did not score it as said had scored similar already (score inferred) and one group rated lower on basis is insidious rather than forefront issue.	1.66667		Most groups considered this a high priority issue, some with very little discussion. However, one group considered it 'too vaguely phrased' to score at all, one group did not score it as said had scored similar already (score inferred) and one group rated lower on basis is insidious rather than forefront issue.
B) Which are the most detrimental structural problems that exist in the current UK landscape of canine health and welfare funding?	Infrastructure issues	Not enough support/funding for PhD and ECR roles	All agreed this is a big problem, which does impact canine research due to barriers/admin: 'we lose a lot of talent in that early career stage'. Various aspects raised - much wider systemic issue, getting worse, salaries/precarity much worse than commercial practice; 'inhumane, really'. 2 groups noted PhD funding paradoxically easier to get: 'they just won't look at a postdoc', which is 'like a u…	1.25		All agreed this is a big problem, which does impact canine research due to barriers/admin: 'we lose a lot of talent in that early career stage'. Various aspects raised - much wider systemic issue, getting worse, salaries/precarity much worse than commercial practice; 'inhumane, really'. 2 groups noted PhD funding paradoxically easier to get: 'they just won't look at a postdoc', which is 'like a u…
B) Which are the most detrimental structural problems that exist in the current UK landscape of canine health and welfare funding?	Infrastructure issues	No centralised coordination of strategic priorities	All groups felt this would be a helpful way to plan research effectively across the sector, rating it high or very high priority. One person in a group that scored 2 was very worried by the word 'centralised', concerned that this might represent a power grab by one body, but supported the principle if the mechanism was independent. All agreed this approach would be more efficient for researchers …	1.4		All groups felt this would be a helpful way to plan research effectively across the sector, rating it high or very high priority. One person in a group that scored 2 was very worried by the word 'centralised', concerned that this might represent a power grab by one body, but supported the principle if the mechanism was independent. All agreed this approach would be more efficient for researchers …
B) Which are the most detrimental structural problems that exist in the current UK landscape of canine health and welfare funding?	Infrastructure issues	Lack of centralised opportunities for collaboration	Groups generally agreed this is lacking. Although some said that personal and research networks do facilitate collaboration, most felt this is patchy. Some groups questioned researchers' willingness to collaborate: one noted that funders could encourage this by offering collaborative funding streams. All felt collaboration was generally positive; 'we'd be stronger doing it together.'	2		Groups generally agreed this is lacking. Although some said that personal and research networks do facilitate collaboration, most felt this is patchy. Some groups questioned researchers' willingness to collaborate: one noted that funders could encourage this by offering collaborative funding streams. All felt collaboration was generally positive; 'we'd be stronger doing it together.'
B) Which are the most detrimental structural problems that exist in the current UK landscape of canine health and welfare funding?	Overarching issues	Overall lack of funding/too few funders	All agreed that overall canine research funding pot is relatively tiny and that this certainly limits what research is done, with value of some research (eg. in genomics) reduced by scaling issues due to costs and some funds potentially not optimally directed to work that advances canine welfare. However, many also commented that limited funding is a universal problem which can't really be solved.	1		All agreed that overall canine research funding pot is relatively tiny and that this certainly limits what research is done, with value of some research (eg. in genomics) reduced by scaling issues due to costs and some funds potentially not optimally directed to work that advances canine welfare. However, many also commented that limited funding is a universal problem which can't really be solved.
B) Which are the most detrimental structural problems that exist in the current UK landscape of canine health and welfare funding?	Overarching issues	Gaps/barriers between sectors -charity/veterinary/academic/breeders	Discussions on this were very varied and actually reflected higher prioritisation in discussion than some scores might indicate, although all were 1 or 2. Issues included 'huge' gap between UKRI/REF preference for pure science and applied needs of canine health sector; gap with breed communities 'giving their fivers' with great effort but misunderstanding cost/time of any research; gaps between f…	1.6		Discussions on this were very varied and actually reflected higher prioritisation in discussion than some scores might indicate, although all were 1 or 2. Issues included 'huge' gap between UKRI/REF preference for pure science and applied needs of canine health sector; gap with breed communities 'giving their fivers' with great effort but misunderstanding cost/time of any research; gaps between f…
B) Which are the most detrimental structural problems that exist in the current UK landscape of canine health and welfare funding?	Funding misdirected	Overlooks social science/human behavioural change	All groups agreed that social science/HBC is important and overlooked, but two queried the wording, noting that this should not be a tradeoff against clinical. One group scored 3 but discussion indicated a higher score if wording changed, so this has been adjusted to a 2 in the spreadsheet accordingly.	1.25	Wording adjusted to reflect participants' comments: originally said 'too clinical', but this has been removed. One individual group score was adjusted to reflect this at the previous stage of analysis, as requested by participants in the discussion transcript.	All groups agreed that social science/HBC is important and overlooked, but two queried the wording, noting that this should not be a tradeoff against clinical. One group scored 3 but discussion indicated a higher score if wording changed, so this has been adjusted to a 2 in the spreadsheet accordingly.
B) Which are the most detrimental structural problems that exist in the current UK landscape of canine health and welfare funding?	Funding misdirected	Overlooks real-world impact/implementation	All groups rated this 1 or 2 and agreed that it is a major issue - some were very forceful about this.	1.4		All groups rated this 1 or 2 and agreed that it is a major issue - some were very forceful about this.
B) Which are the most detrimental structural problems that exist in the current UK landscape of canine health and welfare funding?	Funding misdirected	Not enough prospective studies	Most groups agreed this was true/a priority and that prospective studies, especially long term ones, were limited by cost, by owner/societal perceptions of research and by perceived restrictions at ethics review (eg. frustration that you can't deliberately take a little extra blood for research with a clinical case). One group felt this was not a priority problem.	2		Most groups agreed this was true/a priority and that prospective studies, especially long term ones, were limited by cost, by owner/societal perceptions of research and by perceived restrictions at ethics review (eg. frustration that you can't deliberately take a little extra blood for research with a clinical case). One group felt this was not a priority problem.
B) Which are the most detrimental structural problems that exist in the current UK landscape of canine health and welfare funding?	Funding misdirected	Overlooks first opinion veterinary work	Most groups agreed that this is largely true, reflecting bias towards referral work/logistical/skill/time difficulties with first opinion research/barrier of ethics review process; several noted that projects like VetCompass do strive to redress this, hence not highest priority. However, general feeling that more emphasis on this would advance canine welfare.	2		Most groups agreed that this is largely true, reflecting bias towards referral work/logistical/skill/time difficulties with first opinion research/barrier of ethics review process; several noted that projects like VetCompass do strive to redress this, hence not highest priority. However, general feeling that more emphasis on this would advance canine welfare.
B) Which are the most detrimental structural problems that exist in the current UK landscape of canine health and welfare funding?	Funding body issues	Government/wide-scope funders overlook/exclude canine sector	All agreed this is largely true, either through policy (Wellcome) or through low priority/self-perpetuating lack of submissions (BBSRC). Score variation reflects varying fatalism of opinion on this - some groups thought it was inevitable, others that these funders could be encouraged to understand animal model/one health relevance of canine research, thus securing more funds for sector.	1.75		All agreed this is largely true, either through policy (Wellcome) or through low priority/self-perpetuating lack of submissions (BBSRC). Score variation reflects varying fatalism of opinion on this - some groups thought it was inevitable, others that these funders could be encouraged to understand animal model/one health relevance of canine research, thus securing more funds for sector.
B) Which are the most detrimental structural problems that exist in the current UK landscape of canine health and welfare funding?	Funding body issues	Larger grants usually restricted to One Health/public health	Generally agreed that this is true, that it limits what is funded and that it drives canine researchers to spin proposals to fit this agenda; 'We're identifying the priorities, but actually you have to dress them up in different clothes to get them funded' [emphasising the human relevance or benefit]. Most agreed this has some detrimental effect on what is funded.	2		Generally agreed that this is true, that it limits what is funded and that it drives canine researchers to spin proposals to fit this agenda; 'We're identifying the priorities, but actually you have to dress them up in different clothes to get them funded' [emphasising the human relevance or benefit]. Most agreed this has some detrimental effect on what is funded.
B) Which are the most detrimental structural problems that exist in the current UK landscape of canine health and welfare funding?	Researcher issues	Lack of career structure; ECRs marginalised	All rated this highest or high priority and agreed it's a huge issue, with little discussion needed. 'A big talent drain'; 'alternative paths can be disincentivised when actually they bring a lot to the table'; 'It's just pointless. You put all your time and energy and three years into training somone, and then they're in limbo.'	1.25		All rated this highest or high priority and agreed it's a huge issue, with little discussion needed. 'A big talent drain'; 'alternative paths can be disincentivised when actually they bring a lot to the table'; 'It's just pointless. You put all your time and energy and three years into training somone, and then they're in limbo.'
B) Which are the most detrimental structural problems that exist in the current UK landscape of canine health and welfare funding?	Researcher issues	Accessibility as career path (eg. if part time/employed)	All agreed this is a big problem for researchers. Score variation reflects whether groups thought it was a big problem for research - most felt it was a major structural issue that reduces available talent and so does impact what's produced, one group felt it was more of a problem for people than dogs.	1.5		All agreed this is a big problem for researchers. Score variation reflects whether groups thought it was a big problem for research - most felt it was a major structural issue that reduces available talent and so does impact what's produced, one group felt it was more of a problem for people than dogs.
B) Which are the most detrimental structural problems that exist in the current UK landscape of canine health and welfare funding?	Researcher issues	Grant writing takes much time, extra to main (heavy) workload	Clear split here between 3 groups which rated this very highly, and 1 group that thought it was a low priority; 'they need the details, it's unavoidable.' All groups included two or more senior researchers. Those that rated it 1 said that grant writing takes so long that it seriously restricts how many applications they submit and who to; 'it affects dogs' welfare, because a lot of grants never e…	1.75		Clear split here between 3 groups which rated this very highly, and 1 group that thought it was a low priority; 'they need the details, it's unavoidable.' All groups included two or more senior researchers. Those that rated it 1 said that grant writing takes so long that it seriously restricts how many applications they submit and who to; 'it affects dogs' welfare, because a lot of grants never e…
B) Which are the most detrimental structural problems that exist in the current UK landscape of canine health and welfare funding?	Researcher issues	Networking/personal contacts too important; processes mysterious for outsiders	All agreed this is a) true and b) universal across most sectors - some disagreement on how big a problem it is. 'It is a bit of a club.' Lack of diversity and barriers to entry for ECRs who don't yet have a contact network flagged as problems by two groups - 'We're missing talent, and we don't even know what we're missing.'	1.75		All agreed this is a) true and b) universal across most sectors - some disagreement on how big a problem it is. 'It is a bit of a club.' Lack of diversity and barriers to entry for ECRs who don't yet have a contact network flagged as problems by two groups - 'We're missing talent, and we don't even know what we're missing.'
B) Which are the most detrimental structural problems that exist in the current UK landscape of canine health and welfare funding?	Researcher issues	Useful feedback not given if proposal rejected	Researchers in most groups argued that this is a big problem for them, because 'you don't know where you've gone wrong' so can't improve the proposal, and it's also 'very demoralising.' Funders in one group commented that they don't have the time and resources to provide individual feedback but will share peer reviews with applicants if feasible.	2		Researchers in most groups argued that this is a big problem for them, because 'you don't know where you've gone wrong' so can't improve the proposal, and it's also 'very demoralising.' Funders in one group commented that they don't have the time and resources to provide individual feedback but will share peer reviews with applicants if feasible.
B) Which are the most detrimental structural problems that exist in the current UK landscape of canine health and welfare funding?	Project issues	Hard to recruit numbers for valid study	All agreed this is sometimes or often true, but groups varied in how they rated it - one considered it 'not the biggest problem we're facing', but most considered it high or highest priority. One group noted a particular issue around prospective studies, where it can be 'so hard ... to get away from self-selected [respondants]'.	1.75		All agreed this is sometimes or often true, but groups varied in how they rated it - one considered it 'not the biggest problem we're facing', but most considered it high or highest priority. One group noted a particular issue around prospective studies, where it can be 'so hard ... to get away from self-selected [respondants]'.
B) Which are the most detrimental structural problems that exist in the current UK landscape of canine health and welfare funding?	Project issues	Pathway to impact - not built into project design	Nuanced discussions here. All agreed impact is important, and several groups noted that funders increasingly request this in proposals. However, groups also noted that 'you don't always know when you start' exactly what the impact of a research study will be, and that excessive focus on clear but narrow impact can overlook blue-sky projects which might have broader impact or contribute to improvi…	2		Nuanced discussions here. All agreed impact is important, and several groups noted that funders increasingly request this in proposals. However, groups also noted that 'you don't always know when you start' exactly what the impact of a research study will be, and that excessive focus on clear but narrow impact can overlook blue-sky projects which might have broader impact or contribute to improvi…
B) Which are the most detrimental structural problems that exist in the current UK landscape of canine health and welfare funding?	Project issues	Public perception that animal research is inherently problematic	All groups agreed that this is true, and 'partly down to lack of transparency and understanding of what animal research looks like these days, you know, the old pictures of beagles with cigarettes in their mouths' - but most agreed that need to be transparent about this and strike a balance probably is not a bad thing for canine welfare overall.	2		All groups agreed that this is true, and 'partly down to lack of transparency and understanding of what animal research looks like these days, you know, the old pictures of beagles with cigarettes in their mouths' - but most agreed that need to be transparent about this and strike a balance probably is not a bad thing for canine welfare overall.
C) What aspects of currently funded canine health and welfare research is it most important to INCREASE the amount of money directed to?	Clinical	General (i.e., more clinical research overall)	One group declined to score this as too broad, while deeming it important; another implicitly scored it 1 while discussing other clinical topics; two more explicitly scored it 1, one of them noting that this particularly applied, in their view, to first opinion clinical research; a corporate research lead noted 'because it's first opinion, the leverage on the money you put into it is immense.'	1		One group declined to score this as too broad, while deeming it important; another implicitly scored it 1 while discussing other clinical topics; two more explicitly scored it 1, one of them noting that this particularly applied, in their view, to first opinion clinical research; a corporate research lead noted 'because it's first opinion, the leverage on the money you put into it is immense.'
C) What aspects of currently funded canine health and welfare research is it most important to INCREASE the amount of money directed to?	Clinical	Common conditions, especially chronic	All agreed this is highest/high priority for increasing funding, because of numbers of dogs involved, duration and severity of many of these diseases, historical lack of focus on general practice populations - these studies are 'quite difficult to do' and 'not very sexy' but likely to have big impact on welfare.	1.25		All agreed this is highest/high priority for increasing funding, because of numbers of dogs involved, duration and severity of many of these diseases, historical lack of focus on general practice populations - these studies are 'quite difficult to do' and 'not very sexy' but likely to have big impact on welfare.
C) What aspects of currently funded canine health and welfare research is it most important to INCREASE the amount of money directed to?	Clinical	Emerging infectious diseases	All rated this highest/high priority because of increasing risk of zoonotic diseases with increasing imports. One group only scored this under disease modelling so score extrapolated to here as discussion transcript covered this point too.	1.25		All rated this highest/high priority because of increasing risk of zoonotic diseases with increasing imports. One group only scored this under disease modelling so score extrapolated to here as discussion transcript covered this point too.
C) What aspects of currently funded canine health and welfare research is it most important to INCREASE the amount of money directed to?	Clinical	Specific real-world problems from welfare perspective – eg paralysed dogs in carts	Generally agreed that people can have strong views on real-world problems that are not evidence based, so welfare research would be useful, although some found this example rather narrow.	1.33333		Generally agreed that people can have strong views on real-world problems that are not evidence based, so welfare research would be useful, although some found this example rather narrow.
C) What aspects of currently funded canine health and welfare research is it most important to INCREASE the amount of money directed to?	Clinical	Veterinary overtreatment/euthanasia decisions	Most agreed this is highest priority, citing a) defensive medicine; b) high-profile cutting edge surgical interventions; c) long-term medical treatment of animals with declining QOL/reluctance to euthanase as welfare issues. One group touched on all these factors but still rated it lower priority.	1.5	higher priority here than where it featured in theme A	Most agreed this is highest priority, citing a) defensive medicine; b) high-profile cutting edge surgical interventions; c) long-term medical treatment of animals with declining QOL/reluctance to euthanase as welfare issues. One group touched on all these factors but still rated it lower priority.
C) What aspects of currently funded canine health and welfare research is it most important to INCREASE the amount of money directed to?	Clinical	Long-term health impacts of medication/diet	Most groups thought this was probably under-researched (one score deduced from discussion but not recorded during session). More emphasis given to impact of nutrition and diet than of medication.	2		Most groups thought this was probably under-researched (one score deduced from discussion but not recorded during session). More emphasis given to impact of nutrition and diet than of medication.
C) What aspects of currently funded canine health and welfare research is it most important to INCREASE the amount of money directed to?	Clinical	Randomised controlled trials	Some disagreement about this: all thought that RCTs are inherently useful, but some thought this was too broad a category to rate in terms of increased funding priority - value obviously depends on what is being studied. Higher priority scores reflected value of RCTs, lower reflected caution re what was being studied - not all would be of equal value.	2		Some disagreement about this: all thought that RCTs are inherently useful, but some thought this was too broad a category to rate in terms of increased funding priority - value obviously depends on what is being studied. Higher priority scores reflected value of RCTs, lower reflected caution re what was being studied - not all would be of equal value.
C) What aspects of currently funded canine health and welfare research is it most important to INCREASE the amount of money directed to?	Investigative approach	Focus on welfare	All agreed this is highest priority with almost no discussion - 'Isn't that the whole point?'	1		All agreed this is highest priority with almost no discussion - 'Isn't that the whole point?'
C) What aspects of currently funded canine health and welfare research is it most important to INCREASE the amount of money directed to?	Investigative approach	Human-animal interactions, considering dogs AND people - anthrozoology of dog ownership	Generally rated highest or high priority with little discussion; 'It's really important, it impacts on so much.' 'But it's still grossly underfunded.'	1.33333		Generally rated highest or high priority with little discussion; 'It's really important, it impacts on so much.' 'But it's still grossly underfunded.'
C) What aspects of currently funded canine health and welfare research is it most important to INCREASE the amount of money directed to?	Investigative approach	More owner/vet engagement	All thought this was a useful area for ensuring that research was relevant to practice and engaged with the issues that actually mattered to owners and practicising vets - most rated it high or very high priority. The group that scored it 3 rated it lower because they argued that survey research is always biased - so this was skewed by their focus on that methodology - would probably have been hi…	1.75		All thought this was a useful area for ensuring that research was relevant to practice and engaged with the issues that actually mattered to owners and practicising vets - most rated it high or very high priority. The group that scored it 3 rated it lower because they argued that survey research is always biased - so this was skewed by their focus on that methodology - would probably have been hi…
C) What aspects of currently funded canine health and welfare research is it most important to INCREASE the amount of money directed to?	Investigative approach	'Big' investment into any major sector of canine health, eg. cancer, pain	No real consensus here. One group declined to score on basis it was meaningless as everyone would like more money. One scored it highest priority on basis that strategic focus on big goals is good. One scored it low on basis that big investment would divert funds from multiple smaller worthwhile projects - therefore no overall sense of prioritisation.	2	scored 2 but no discussion consensus	No real consensus here. One group declined to score on basis it was meaningless as everyone would like more money. One scored it highest priority on basis that strategic focus on big goals is good. One scored it low on basis that big investment would divert funds from multiple smaller worthwhile projects - therefore no overall sense of prioritisation.
C) What aspects of currently funded canine health and welfare research is it most important to INCREASE the amount of money directed to?	Investigative approach	Complex issues	No consensus. One group didn't know what was meant; one scored it low because they weren't sure if it meant 'multifactorial' or 'difficult to define'; one group scored it high with no discussion - therefore no overall sense of prioritisation.	2	scored 2 but no discussion consensus	No consensus. One group didn't know what was meant; one scored it low because they weren't sure if it meant 'multifactorial' or 'difficult to define'; one group scored it high with no discussion - therefore no overall sense of prioritisation.
C) What aspects of currently funded canine health and welfare research is it most important to INCREASE the amount of money directed to?	Investigative approach	Start-ups/pilots to lever sector change	Two groups thought these were highest priority - 'I think it's important, because that's where innovation will come from'; 'It's really interesting from a change perspective.' One group rated them lowest priority on the basis they have little impact - 'People never go on and do big studies'. Possibly groups were thinking of different sectors here, e.g. social science versus lab science?	2		Two groups thought these were highest priority - 'I think it's important, because that's where innovation will come from'; 'It's really interesting from a change perspective.' One group rated them lowest priority on the basis they have little impact - 'People never go on and do big studies'. Possibly groups were thinking of different sectors here, e.g. social science versus lab science?
C) What aspects of currently funded canine health and welfare research is it most important to INCREASE the amount of money directed to?	Human Behaviour Change (HBC)	General - translating research findings into practical actions	All agreed this is highest priority, with very little discussion - 'Oh, that has to be a 1, that's the whole point!'	1		All agreed this is highest priority, with very little discussion - 'Oh, that has to be a 1, that's the whole point!'
C) What aspects of currently funded canine health and welfare research is it most important to INCREASE the amount of money directed to?	Human Behaviour Change (HBC)	How to increase supply of healthy well-bred dogs	All agreed this is highest priority, with almost no discussion.	1		All agreed this is highest priority, with almost no discussion.
C) What aspects of currently funded canine health and welfare research is it most important to INCREASE the amount of money directed to?	Human Behaviour Change (HBC)	Puppy buying behaviours	All rated this high or very high priority with almost no discussion.	1.25		All rated this high or very high priority with almost no discussion.
C) What aspects of currently funded canine health and welfare research is it most important to INCREASE the amount of money directed to?	Human Behaviour Change (HBC)	Testing of possible interventions to assess HBC effectiveness	All rated this high or very high priority, most with little discussion. 'if we don't know what the most effective way is … you're never going to change it'; 'if we're not actually testing does this work, what's the point?'	1.25		All rated this high or very high priority, most with little discussion. 'if we don't know what the most effective way is … you're never going to change it'; 'if we're not actually testing does this work, what's the point?'
C) What aspects of currently funded canine health and welfare research is it most important to INCREASE the amount of money directed to?	Human Behaviour Change (HBC)	Conformation-related disease	All agreed this is a huge issue for canine welfare and rated it high or highest priority - scores of 1 had almost no discussion, scores of 2 largely reflected some unfamiliarity with the idea that science research does not in itself change behaviour and that HBC is a separate step.	1.5		All agreed this is a huge issue for canine welfare and rated it high or highest priority - scores of 1 had almost no discussion, scores of 2 largely reflected some unfamiliarity with the idea that science research does not in itself change behaviour and that HBC is a separate step.
C) What aspects of currently funded canine health and welfare research is it most important to INCREASE the amount of money directed to?	Non-clinical	Disease modelling (eg exotic diseases in UK)	All groups rated this high or very high priority because of the need to anticipate increased zoonotic risks in the future, current concern re Brucella, etc; 'disease modelling is going to become the future'. One person focused more on the technique and felt it was niche/low priority, but was outvoted in their group.	1.75		All groups rated this high or very high priority because of the need to anticipate increased zoonotic risks in the future, current concern re Brucella, etc; 'disease modelling is going to become the future'. One person focused more on the technique and felt it was niche/low priority, but was outvoted in their group.
C) What aspects of currently funded canine health and welfare research is it most important to INCREASE the amount of money directed to?	Non-clinical	Long-term shelter welfare	All agreed that this is a major issue for the dogs which it affects, but that there are relatively few of them - hence a 2.	2		All agreed that this is a major issue for the dogs which it affects, but that there are relatively few of them - hence a 2.
C) What aspects of currently funded canine health and welfare research is it most important to INCREASE the amount of money directed to?	Non-clinical	Quantitative genetics	All groups rated this high priority, reaching this verdict by various routes. One was persuaded by a quant geneticist arguing their case; one was persuaded by a molecular geneticist explaining cost and value of their work; others argued that this will be 'increasingly important', has broad relevance so high value, can offer huge benefits at population level and inform HBC, etc. 'It can give you r…	2		All groups rated this high priority, reaching this verdict by various routes. One was persuaded by a quant geneticist arguing their case; one was persuaded by a molecular geneticist explaining cost and value of their work; others argued that this will be 'increasingly important', has broad relevance so high value, can offer huge benefits at population level and inform HBC, etc. 'It can give you r…
C) What aspects of currently funded canine health and welfare research is it most important to INCREASE the amount of money directed to?	Canine behaviour	Lifestyle impact (working dogs, owner circumstances, etc)	All agreed this is highest priority, with very little discussion.	1		All agreed this is highest priority, with very little discussion.
C) What aspects of currently funded canine health and welfare research is it most important to INCREASE the amount of money directed to?	Canine behaviour	Impact of training methods	All agreed that training methods have a big welfare impact; score variation reflects whether groups thought more research was needed. Some felt it's well understood and more of an education problem now; others thought more study of impact of aversive methods would be useful.	2		All agreed that training methods have a big welfare impact; score variation reflects whether groups thought more research was needed. Some felt it's well understood and more of an education problem now; others thought more study of impact of aversive methods would be useful.
C) What aspects of currently funded canine health and welfare research is it most important to INCREASE the amount of money directed to?	Canine behaviour	Problems: aggression/anxiety	All had previously agreed that these are big problems for canine welfare. Score variation here reflects views on whether more research is needed - group that scored 3 argued that 'it's the owners that don't know enough about anxiety!' and that education was a higher priority than more research.	2		All had previously agreed that these are big problems for canine welfare. Score variation here reflects views on whether more research is needed - group that scored 3 argued that 'it's the owners that don't know enough about anxiety!' and that education was a higher priority than more research.
C) What aspects of currently funded canine health and welfare research is it most important to INCREASE the amount of money directed to?	Societal	Dog bite attacks	Little discussed but rated highest priority (this was before the new XL Bully measures were devised).	1	rated higher priority here than in discussion theme A	Little discussed but rated highest priority (this was before the new XL Bully measures were devised).
C) What aspects of currently funded canine health and welfare research is it most important to INCREASE the amount of money directed to?	Societal	Import trade	Rated highest priority by all (extrapolated for group 6 because they were very clear in previous discussion and skipped societal issues for that reason).	1		Rated highest priority by all (extrapolated for group 6 because they were very clear in previous discussion and skipped societal issues for that reason).
C) What aspects of currently funded canine health and welfare research is it most important to INCREASE the amount of money directed to?	Societal	Reasons for neglect/poor welfare	Considered highest priority by two groups, but noted as so broad that there was little discussion of it. 'The more we can understand it, the better; we can always do more.'	1		Considered highest priority by two groups, but noted as so broad that there was little discussion of it. 'The more we can understand it, the better; we can always do more.'
C) What aspects of currently funded canine health and welfare research is it most important to INCREASE the amount of money directed to?	Societal	Online puppy sales	Generally regarded, in discussions here and in section A, as major problem that intersects with others - most discussions argued that there is need for more research on this.	1.33333		Generally regarded, in discussions here and in section A, as major problem that intersects with others - most discussions argued that there is need for more research on this.
C) What aspects of currently funded canine health and welfare research is it most important to INCREASE the amount of money directed to?	Societal	Role of social media	Generally regarded as highest or high priority as so related to other problems; see discussion in section A. One score extrapolated from section A as group deliberately skipped this section because of overlap.	1.5		Generally regarded as highest or high priority as so related to other problems; see discussion in section A. One score extrapolated from section A as group deliberately skipped this section because of overlap.
C) What aspects of currently funded canine health and welfare research is it most important to INCREASE the amount of money directed to?	Societal	Criminology of puppy trade	Generally regarded as high or highest priority; one group stressed importance of political intervention here, another noted 'how do you research that, it would be risky!'	1.66667		Generally regarded as high or highest priority; one group stressed importance of political intervention here, another noted 'how do you research that, it would be risky!'
C) What aspects of currently funded canine health and welfare research is it most important to INCREASE the amount of money directed to?	Societal	Assisted breeding/fertility clinics and welfare	Both groups that scored this rated it 2 with little discussion.	2		Both groups that scored this rated it 2 with little discussion.
C) What aspects of currently funded canine health and welfare research is it most important to INCREASE the amount of money directed to?	Societal	Improving/enforcing welfare legislation	Both groups that scored this rated it 2 on the basis it should consider enforcement of legislation rather than/as well as improving legislation (see also similar discussions under section A).	2	Wording altered following comments in discussion	Both groups that scored this rated it 2 on the basis it should consider enforcement of legislation rather than/as well as improving legislation (see also similar discussions under section A).
C) What aspects of currently funded canine health and welfare research is it most important to INCREASE the amount of money directed to?	Societal	Which breeders actually produce healthier dogs?	Two groups discussed this here; one score extrapolated from section A as that group deliberately skipped scoring this section but discussed breeding in great detail earlier in session. Overall view = high but not highest priority to research this, feeding question of how to ensure bigger proportion of dogs are bred ethically.	2		Two groups discussed this here; one score extrapolated from section A as that group deliberately skipped scoring this section but discussed breeding in great detail earlier in session. Overall view = high but not highest priority to research this, feeding question of how to ensure bigger proportion of dogs are bred ethically.
C) What aspects of currently funded canine health and welfare research is it most important to DECREASE the amount of money directed to?	Research topic	Interventions that extend quantity but not quality of life	Universally agreed in all groups with little discussion that research into such interventions should be discouraged; 'we are becoming obsessed by how long things live, and I prefer quality to quantity.'	1		Universally agreedin all groups with little discussion that research into such interventions should be discouraged; 'we are becoming obsessed by how long things live, and I prefer quality to quantity.'
C) What aspects of currently funded canine health and welfare research is it most important to DECREASE the amount of money directed to?	Research topic	Research that informs human medicine	Agreed that use of dog as a human model is not the focus of/appropriate to the animal welfare sector, but that research for the benefit of dogs which also informs human medicine (eg. a new drug with benefit to both species) need not be reduced and is not problematic.	2		Agreed that use of dog as a human model is not the focus of/appropriate to the animal welfare sector, but that research for the benefit of dogs which also informs human medicine (eg. a new drug with benefit to both species) need not be reduced and is not problematic.
D) What are the most important changes needed in research funding to increase the positive impact for canine welfare?	Impact	Built-in linking of clinical research to HBC research to aid implementation, where appropriate	All groups rated this 1 or 2. Everyone thought HBC was a key tool where appropriate. The groups that scored 2 wanted to note that there are some research topics (e.g. clinical studies for professional information) where HBC is not needed because the target audience has no barriers to adoption - but all felt that HBC skills (including specialist HBC collaboration if needed, some added) should be p…	1.28571	wording modified to reflect discussion (adding 'where appropriate')	All groups rated this 1 or 2. Everyone thought HBC was a key tool where appropriate. The groups that scored 2 wanted to note that there are some research topics (e.g. clinical studies for professional information) where HBC is not needed because the target audience has no barriers to adoption - but all felt that HBC skills (including specialist HBC collaboration if needed, some added) should be p…
D) What are the most important changes needed in research funding to increase the positive impact for canine welfare?	Impact	Prioritising problems with more impact	Most groups scored this 1 or 2, several with almost no discussion and two after discussing how impact could be defined or measured. These noted that impact depends on numbers/severity of problem for affected dogs; one also emphasised importance of considering how to translate research into practice throughout the process - agreed 'prioritising problems with more impact can be slightly problematic…	1.33333		Most groups scored this 1 or 2, several with almost no discussion and two after discussing how impact could be defined or measured. These noted that impact depends on numbers/severity of problem for affected dogs; one also emphasised importance of considering how to translate research into practice throughout the process - agreed 'prioritising problems with more impact can be slightly problematic…
D) What are the most important changes needed in research funding to increase the positive impact for canine welfare?	Impact	Linking academia to frontline sector to improve relevance of research	All groups rated this 1 or 2, some with very little discussion. Several people commented that it's also important to have some blue sky/speculative 'big idea' research - 'Deeper thinking could be quite transformative. It just kind of goes out the window.' However, key point was that research which is INTENDED to have frontline sector impact should be planned with that in mind - e.g. one person me…	1.42857		All groups rated this 1 or 2, some with very little discussion. Several people commented that it's also important to have some blue sky/speculative 'big idea' research - 'Deeper thinking could be quite transformative. It just kind of goes out the window.' However, key point was that research which is INTENDED to have frontline sector impact should be planned with that in mind - e.g. one person me…
D) What are the most important changes needed in research funding to increase the positive impact for canine welfare?	Impact	Research designed to fit needs of sector	Some variation here. Most groups decided quickly that research should fit the needs of dogs (rather than organisations). The group that scored this 4 took an unexpected angle, focusing on breed-related disease research. One group (which rated it 2) had a much longer discussion than all the rest, considering who decides what sector needs ARE and whether it's ok to decide what's needed BEFORE the r…	2		Some variation here. Most groups decided quickly that research should fit the needs of dogs (rather than organisations). The group that scored this 4 took an unexpected angle, focusing on breed-related disease research. One group (which rated it 2) had a much longer discussion than all the rest, considering who decides what sector needs ARE and whether it's ok to decide what's needed BEFORE the r…
D) What are the most important changes needed in research funding to increase the positive impact for canine welfare?	Impact	More effective communication to owners and sector professionals	Wide range of scores here, reflecting two approaches to this point. Several groups simply noted that communication is important. However, some added that there is already quite a lot of communication, much of it apparently ineffective. Two groups took this further and commented that there is a fundamental issue with the IMPACT of communication; people aren't receptive because messages don't hit w…	1.86	Original score 2.57, original wording did not include nuance of 'effective' communication - score revised by increasing lower scores to 2 in line with revision of wording as suggested.	Wide range of original scores here, reflecting two approaches to this point. Several groups simply noted that communication is important. However, some added that there is already quite a lot of communication, much of it apparently ineffective. Two groups took this further and commented that there is a fundamental issue with the IMPACT of communication; people aren't receptive because messages do…
D) What are the most important changes needed in research funding to increase the positive impact for canine welfare?	Collaboration	Between funders, to support larger projects	All rated this highest or high priority, on the basis it allows larger projects with more scope and also increases dissemination of information. Some caveats were raised: ties up money then not available elsewhere/ may mean other projects on similar topics go unfunded; politics/logistics of collaboration may be tricky; could extend to UKRI councils if they allow partnership with charities, but cu…	1.42857		All rated this highest or high priority, on the basis it allows larger projects with more scope and also increases dissemination of information. Some caveats were raised: ties up money then not available elsewhere/ may mean other projects on similar topics go unfunded; politics/logistics of collaboration may be tricky; could extend to UKRI councils if they allow partnership with charities, but cu…
D) What are the most important changes needed in research funding to increase the positive impact for canine welfare?	Collaboration	Clearer visibility of opportunities for collaboration	Most groups rated this high priority, with two rating it very high. The idea was new to many people, but the more they discussed it the more enthusiastic they became. No clear vision of what the platform/infrastructure would be - a tendering process, 'Tinder for researchers', simply better visibility on institutional websites, 'cold calling' other researchers, a central site tracking funding dead…	1.71429		Most groups rated this high priority, with two rating it very high. The idea was new to many people, but the more they discussed it the more enthusiastic they became. No clear vision of what the platform/infrastructure would be - a tendering process, 'Tinder for researchers', simply better visibility on institutional websites, 'cold calling' other researchers, a central site tracking funding dead…
D) What are the most important changes needed in research funding to increase the positive impact for canine welfare?	Collaboration	Between research centres investigating same topic, enabling larger bids with more scope	All felt intellectual collaboration between research centres was a good thing that would advance canine health and welfare, almost all scoring it 1 or 2. Score variation reflected nuances: the group that scored 3 argued that there was already plenty of this, so little need to change it; others noted that it's harder to pool ideas than money, so can be tricky; everyone wants to be the PI; collabor…	1.85714	some groups arguing emphasis should be on better powered research, not necessarily larger bids	All felt intellectual collaboration between research centres was a good thing that would advance canine health and welfare, almost all scoring it 1 or 2. Score variation reflected nuances: the group that scored 3 argued that there was already plenty of this, so little need to change it; others noted that it's harder to pool ideas than money, so can be tricky; everyone wants to be the PI; collabor…
D) What are the most important changes needed in research funding to increase the positive impact for canine welfare?	Collaboration	Collaborative centralised identification of priorities and funding gaps	All agreed that more collaborative discussions would be very helpful. Those that scored it 2 or 3 rather than 1 had various caveats: if a central resource, that either gives power to the host or requires setting up a shared platform 'which could become an industry in its own right'; different stakeholders may not have the same priorities; it would be hard to achieve. However, all saw great value …	1.85714		All agreed that more collaborative discussions would be very helpful. Those that scored it 2 or 3 rather than 1 had various caveats: if a central resource, that either gives power to the host or requires setting up a shared platform 'which could become an industry in its own right'; different stakeholders may not have the same priorities; it would be hard to achieve. However, all saw great value …
D) What are the most important changes needed in research funding to increase the positive impact for canine welfare?	Collaboration	Between sectors (industry/charity/pharma, etc)	Most groups thought this would be helpful if it could be achieved, providing extra funding and faster progress, with the group that scored it 1 particularly enthusiastic that such studies would be 'more representative of the real world.' Other groups expressed concern about conflicting agendas or messaging, but not to the extent of arguing that it was a bad idea. Overall score represents tone of …	2		Most groups thought this would be helpful if it could be achieved, providing extra funding and faster progress, with the group that scored it 1 particularly enthusiastic that such studies would be 'more representative of the real world.' Other groups expressed concern about conflicting agendas or messaging, but not to the extent of arguing that it was a bad idea. Overall score represents tone of …
D) What are the most important changes needed in research funding to increase the positive impact for canine welfare?	Collaboration	Collaborative centralised live database of funded projects and their progress/outputs	Most groups felt this would be useful both for researchers (especially ECRs), who could see who was working on a certain topic, and for funders, who could see what areas were underfunded - particularly if database built up over time so patterns could be tracked, e.g to reveal past work on breed-related disease. Two groups commented that UKRI councils effectively have this already (with keyword se…	2		Most groups felt this would be useful both for researchers (especially ECRs), who could see who was working on a certain topic, and for funders, who could see what areas were underfunded - particularly if database built up over time so patterns could be tracked, e.g to reveal past work on breed-related disease. Two groups commented that UKRI councils effectively have this already (with keyword se…
D) What are the most important changes needed in research funding to increase the positive impact for canine welfare?	Research type	More research that investigates underlying reasons for welfare issues	Most groups rated this high or highest priority with little discussion - 'I think it's important, that we're not just firefighting.' The group that rated it 3 did so because it is linked to human behaviour change and so they felt they had already addressed the subject - so a slightly spurious score.	1.42857		Most groups rated this high or highest priority with little discussion - 'I think it's important, that we're not just firefighting.' The group that rated it 3 did so because it is linked to human behaviour change and so they felt they had already addressed the subject - so a slightly spurious score.
D) What are the most important changes needed in research funding to increase the positive impact for canine welfare?	Research type	More focus on impact	Most groups considered this high or highest priority with little discussion (one score extrapolated from group's answer under section B, as group declined to score it again on basis they had already done so.) The group that scored it 3 interpreted the wording differently to foreground 'impact statement' as in press releases, rather than impact for dogs, which is what other groups discussed, so th…	1.57143		Most groups considered this high or highest priority with little discussion (one score extrapolated from group's answer under section B, as group declined to score it again on basis they had already done so.) The group that scored it 3 interpreted the wording differently to foreground 'impact statement' as in press releases, rather than impact for dogs, which is what other groups discussed, so th…
D) What are the most important changes needed in research funding to increase the positive impact for canine welfare?	Research type	More social science/applied research	Almost all groups scored this highest or high priority with little discussion, several noting a need for more work in this area; 'we're really not making much headway … we do need to look into how we do it slightly differently'. One group declined to score on the basis that social science and applied research are not the same - their discussion noted the need for balance between applied and broad…	1.66667		Almost all groups scored this highest or high priority with little discussion, several noting a need for more work in this area; 'we're really not making much headway … we do need to look into how we do it slightly differently'. One group declined to score on the basis that social science and applied research are not the same - their discussion noted the need for balance between applied and broad…
D) What are the most important changes needed in research funding to increase the positive impact for canine welfare?	Research type	More humanities	Scores polarised here, according to expertise within groups. Those that included a humanities scholar or someone who had encountered relevant humanities research (e.g. the history of breed-related disease in pedigree dogs) were mostly enthusiastic about its value and rated it 1 or 2, with sceptics changing their view during discussion. Many people were initially hazy about what humanities were, w…	2		Scores polarised here, according to expertise within groups. Those that included a humanities scholar or someone who had encountered relevant humanities research (e.g. the history of breed-related disease in pedigree dogs) were mostly enthusiastic about its value and rated it 1 or 2, with sceptics changing their view during discussion. Many people were initially hazy about what humanities were, w…
D) What are the most important changes needed in research funding to increase the positive impact for canine welfare?	Funder processes	More money!	All rated this 1 with no discussion at all; 'No-brainer'; 'Always'. 'Isn't the question here just how we get more money? It's the 57 million pound question, isn't it?'	1		All rated this 1 with no discussion at all; 'No-brainer'; 'Always'. 'Isn't the question here just how we get more money? It's the 57 million pound question, isn't it?'
D) What are the most important changes needed in research funding to increase the positive impact for canine welfare?	Funder processes	More support for ECRs	All groups rated this as high or highest priority, most with very little discussion. One group particularly highlighted the issue with ECRs 'having a really tough time going from postdoc to getting a proper job. So you lose them all … before they even get established.' One senior researcher flagged a different take on this - that research mentors who are not vets discourage ECRs from working on d…	1.42857		All groups rated this as high or highest priority, most with very little discussion. One group particularly highlighted the issue with ECRs 'having a really tough time going from postdoc to getting a proper job. So you lose them all … before they even get established.' One senior researcher flagged a different take on this - that research mentors who are not vets discourage ECRs from working on d…
D) What are the most important changes needed in research funding to increase the positive impact for canine welfare?	Funder processes	Better visibility of current funding patterns	Consensus that this is currently very variable between funders, with no central shared list of what's been funded or can be funded, and great variation in public visibility of past funding patterns; another barrier to ECRs. Score variation reflects different views on this. Most broadly favoured better visibility, some very strongly. One group noted that updating historic data and/or current live …	2		Consensus that this is currently very variable between funders, with no central shared list of what's been funded or can be funded, and great variation in public visibility of past funding patterns; another barrier to ECRs. Score variation reflects different views on this. Most broadly favoured better visibility, some very strongly. One group noted that updating historic data and/or current live …
D) What are the most important changes needed in research funding to increase the positive impact for canine welfare?	Funder processes	More government funding/political prioritisation	Several groups rated this highly with little discussion, on the basis that it would be helpful if it were to happen. Others discussed it in more detail. Points made included: Government funding linked to political hot topics (e.g. dog theft), election issues or legislation. DEFRA sometimes issues tenders for research, but unpredictably and infrequently. Dog issues simply don't get the prioritisat…	2		Several groups rated this highly with little discussion, on the basis that it would be helpful if it were to happen. Others discussed it in more detail. Points made included: Government funding linked to political hot topics (e.g. dog theft), election issues or legislation. DEFRA sometimes issues tenders for research, but unpredictably and infrequently. Dog issues simply don't get the prioritisat…
D) What are the most important changes needed in research funding to increase the positive impact for canine welfare?	Funder processes	More larger/collaborative grants (allowing broader scope/higher quality studies)	Most groups noted that this heavily overlaps with some previous points but would generally be a good thing in principle; few discussed it in depth here, therefore. The group that rated it 3 mentioned some caveats: one person said a previous effort that involved sharing actual materials had been too difficult to implement; disagreement between funding partners might limit progress, etc.	2		Most groups noted that this heavily overlaps with some previous points but would generally be a good thing in principle; few discussed it in depth here, therefore. The group that rated it 3 mentioned some caveats: one person said a previous effort that involved sharing actual materials had been too difficult to implement; disagreement between funding partners might limit progress, etc.
D) What are the most important changes needed in research funding to increase the positive impact for canine welfare?	Funder processes	More long term transparent strategic planning to prioritise work most likely to improve welfare	Most groups felt this would be helpful if it could be implemented, but some questioned how such collaboration could practically be achieved. The group that scored this 3 felt that long-term planning could itself be problematic; 'Welfare priorities change, don't they? I mean, who'd have foreseen the pandemic?' Another group made a similar point but noted that a similar long term welfare strategy i…	2		Most groups felt this would be helpful if it could be implemented, but some questioned how such collaboration could practically be achieved. The group that scored this 3 felt that long-term planning could itself be problematic; 'Welfare priorities change, don't they? I mean, who'd have foreseen the pandemic?' Another group made a similar point but noted that a similar long term welfare strategy i…
D) What are the most important changes needed in research funding to increase the positive impact for canine welfare?	Funder processes	More outreach to researchers/opportunities to connect	In general, people felt that it would be helpful for funders to reach out to researchers in this way, increasing visibility of opportunities and helping ECRs and others with less established networks to gain traction in the sector. Some groups noted that successful funding and partnerships can arise from informal conversations that develop a shared aim rather than through submission of a bid to a…	2		In general, people felt that it would be helpful for funders to reach out to researchers in this way, increasing visibility of opportunities and helping ECRs and others with less established networks to gain traction in the sector. Some groups noted that successful funding and partnerships can arise from informal conversations that develop a shared aim rather than through submission of a bid to a…
D) What are the most important changes needed in research funding to increase the positive impact for canine welfare?	Applicant needs	Ability to submit same grant application to multiple funding bodies	Researchers in all groups felt very strongly that tailoring applications to each funder separately is a huge issue for them, which potentially impacts canine welfare because it limits the number of applications they can submit and hence what funders can choose from. They would welcome anything that made this easier; 'great idea'; 'very sensible'; 'they're all in different formats, and it's madnes…	1.57143		Researchers in all groups felt very strongly that tailoring applications to each funder separately is a huge issue for them, which potentially impacts canine welfare because it limits the number of applications they can submit and hence what funders can choose from. They would welcome anything that made this easier; 'great idea'; 'very sensible'; 'they're all in different formats, and it's madnes…
D) What are the most important changes needed in research funding to increase the positive impact for canine welfare?	Applicant needs	Better feedback	Most groups rated this high or very high priority for change, arguing that lack of feedback is very hard for researchers, especially those with less experience, because they don't know if failure is because of a certain issue they could improve or simply '"this has real merit but we didn't have the funds"' - so potentially impacts canine welfare as sometimes projects that DO get feedback can be r…	1.57143		Most groups rated this high or very high priority for change, arguing that lack of feedback is very hard for researchers, especially those with less experience, because they don't know if failure is because of a certain issue they could improve or simply '"this has real merit but we didn't have the funds"' - so potentially impacts canine welfare as sometimes projects that DO get feedback can be r…
D) What are the most important changes needed in research funding to increase the positive impact for canine welfare?	Applicant needs	More transparent and accessible industry funding	All agreed that more transparent and accessible funding from anywhere is a good thing. Scores varied according to whether people thought this was a priority for change. One group noted that the definition of industry, e.g. for BBSRC partnership, is very broad - includes any business, e.g. insurance companies, The Kennel Club. One person noted issues with overheads transparency from industry partn…	1.71429		All agreed that more transparent and accessible funding from anywhere is a good thing. Scores varied according to whether people thought this was a priority for change. One group noted that the definition of industry, e.g. for BBSRC partnership, is very broad - includes any business, e.g. insurance companies, The Kennel Club. One person noted issues with overheads transparency from industry partn…
D) What are the most important changes needed in research funding to increase the positive impact for canine welfare?	Applicant needs	Built-in ECR support within bids	Most groups felt this was important. Some debate about what constitutes ECR. Those that thought it included PhD students noted a reasonable number of PhD posts are included within bids, 'because that's all the grant can afford.' Others raised the issue of little postdoc funding or support. Many thought this could be improved, either by alloting money to postdoc roles to improve retention and util…	2		Most groups felt this was important. Some debate about what constitutes ECR. Those that thought it included PhD students noted a reasonable number of PhD posts are included within bids, 'because that's all the grant can afford.' Others raised the issue of little postdoc funding or support. Many thought this could be improved, either by alloting money to postdoc roles to improve retention and util…

## Sheet: Highest priorities - grouped
Gap analysis grouping	Discussion theme	Topic category	notes	Points of concern	Consensus collated and condensed commentary, all groups	MEAN SCORE
Research topics in canine health and welfare	A) What problems have the greatest negative impact on overall canine health and welfare?	Canine physical disease - breed-related		Breed-related diseases	General agreement that, considering all types of breed-related disease, this is a high priority problem that affects a lot of dogs, especially if including non-KC registered dogs; 'your cockerpoo still suffers from breed-related diseases'. Some groups rated it a 2 because they framed 'breed' as KC registered and hence a minority of all dogs, or because they felt other types of problem were even h…	1.36
Research topics in canine health and welfare	A) What problems have the greatest negative impact on overall canine health and welfare?	Canine behavioural issues		Anxiety	Most groups considered anxiety to be the highest priority element of canine behavioural problems, both because of the distress that impacts affected dogs' welfare and because it is a common problem.	1.43
Research topics in canine health and welfare	A) What problems have the greatest negative impact on overall canine health and welfare?	Canine behavioural issues		Socialisation	Most groups considered socialisation to be an underlying issue , at least partly caused by poor human decisions, which drives other behavioural problems.	1.57
Research topics in canine health and welfare	A) What problems have the greatest negative impact on overall canine health and welfare?	Canine physical disease -general		Very common diseases (obesity, allergies, etc)	Most groups had very little discussion about this, rating it highest priority on number of dogs affected by obesity, atopy, arthritis, dental disease, etc. One group rated it 2 by comparison with conformation-related disease, which they considered caused more severe issues to affected individuals.	1.14
Research topics in canine health and welfare	C) What aspects of currently funded canine health and welfare research is it most important to INCREASE the amount of money directed to?	Clinical		General (i.e., more clinical research overall)	One group declined to score this as too broad, while deeming it important; another implicitly scored it 1 while discussing other clinical topics; two more explicitly scored it 1, one of them noting that this particularly applied, in their view, to first opinion clinical research; a corporate research lead noted 'because it's first opinion, the leverage on the money you put into it is immense.'	1
Research topics in canine health and welfare	C) What aspects of currently funded canine health and welfare research is it most important to INCREASE the amount of money directed to?	Clinical		Common conditions, especially chronic	All agreed this is highest/high priority for increasing funding, because of numbers of dogs involved, duration and severity of many of these diseases, historical lack of focus on general practice populations - these studies are 'quite difficult to do' and 'not very sexy' but likely to have big impact on welfare.	1.25
Research topics in canine health and welfare	C) What aspects of currently funded canine health and welfare research is it most important to INCREASE the amount of money directed to?	Clinical		Emerging infectious diseases	All rated this highest/high priority because of increasing risk of zoonotic diseases with increasing imports. One group only scored this under disease modelling so score extrapolated to here as discussion transcript covered this point too.	1.25
Research topics in canine health and welfare	C) What aspects of currently funded canine health and welfare research is it most important to INCREASE the amount of money directed to?	Clinical		Specific real-world problems from welfare perspective – eg paralysed dogs in carts	Generally agreed that people can have strong views on real-world problems that are not evidence based, so welfare research would be useful, although some found this example rather narrow.	1.33
Research topics in canine health and welfare	C) What aspects of currently funded canine health and welfare research is it most important to INCREASE the amount of money directed to?	Clinical		Long-term health impacts of medication/diet	Most groups thought this was probably under-researched (one score deduced from discussion but not recorded during session). More emphasis given to impact of nutrition and diet than of medication.	2
Research topics in canine health and welfare	B) Which are the most detrimental structural problems that exist in the current UK landscape of canine health and welfare funding?	Funding misdirected		Overlooks first opinion veterinary work	Most groups agreed that this is largely true, reflecting bias towards referral work/logistical/skill/time difficulties with first opinion research/barrier of ethics review process; several noted that projects like VetCompass do strive to redress this, hence not highest priority. However, general feeling that more emphasis on this would advance canine welfare.	2
Research topics in canine health and welfare	C) What aspects of currently funded canine health and welfare research is it most important to INCREASE the amount of money directed to?	Non-clinical		Long-term shelter welfare	All agreed that this is a major issue for the dogs which it affects, but that there are relatively few of them - hence a 2.	2
Research topics in canine health and welfare	C) What aspects of currently funded canine health and welfare research is it most important to INCREASE the amount of money directed to?	Canine behaviour		Lifestyle impact (working dogs, owner circumstances, etc)	All agreed this is highest priority, with very little discussion.	1
Research topics in canine health and welfare	C) What aspects of currently funded canine health and welfare research is it most important to INCREASE the amount of money directed to?	Canine behaviour		Impact of training methods	All agreed that training methods have a big welfare impact; score variation reflects whether groups thought more research was needed. Some felt it's well understood and more of an education problem now; others thought more study of impact of aversive methods would be useful.	2
Research topics in canine health and welfare	C) What aspects of currently funded canine health and welfare research is it most important to INCREASE the amount of money directed to?	Canine behaviour		Problems: aggression/anxiety	All had previously agreed that these are big problems for canine welfare. Score variation here reflects views on whether more research is needed - group that scored 3 argued that 'it's the owners that don't know enough about anxiety!' and that education was a higher priority than more research.	2
Research topics in canine health and welfare	C) What aspects of currently funded canine health and welfare research is it most important to INCREASE the amount of money directed to?	Non-clinical		Disease modelling (eg exotic diseases in UK)	All groups rated this high or very high priority because of the need to anticipate increased zoonotic risks in the future, current concern re Brucella, etc; 'disease modelling is going to become the future'. One person focused more on the technique and felt it was niche/low priority, but was outvoted in their group.	1.75
Research topics in canine health and welfare	C) What aspects of currently funded canine health and welfare research is it most important to INCREASE the amount of money directed to?	Non-clinical		Quantitative genetics	All groups rated this high priority, reaching this verdict by various routes. One was persuaded by a quant geneticist arguing their case; one was persuaded by a molecular geneticist explaining cost and value of their work; others argued that this will be 'increasingly important', has broad relevance so high value, can offer huge benefits at population level and inform HBC, etc. 'It can give you r…	2
Research topics in canine health and welfare	A) What problems have the greatest negative impact on overall canine health and welfare?	Ownership issues		Uninformed puppy purchasing (source, breed etc)	unanimously a 1 - all considered this so important that some groups barely needed to discuss it. Many said this underpins and links into other key problems and that buyer ignorance coupled with mismatch between demand and supply of well bred puppies is a massive welfare issue.	1
Research topics in canine health and welfare	A) What problems have the greatest negative impact on overall canine health and welfare?	Ownership issues		Lack of understanding of canine behaviour/body language	Most groups rated this a 1 instantly with very little discussion - 'Huge problem.' One group commented that the problem also includes lack of recognition of behavioural indications of health. Groups that rated it 2 were influenced by balance of canine v. human welfare (bites) or view that most owners do understand some canine behaviour adequately, but still had people within those groups strongly…	1.29
Research topics in canine health and welfare	A) What problems have the greatest negative impact on overall canine health and welfare?	Ownership issues		Unrealistic expectations	Many different types of unrealistic expectations flagged - of canine behaviour, hypoallergencity, husbandry, cost, time commitment, how dog will fit into family life, etc; agreed that this overlaps with other ownership issues and is a key contributing problem.	1.29
Research topics in canine health and welfare	A) What problems have the greatest negative impact on overall canine health and welfare?	Ownership issues		Unsuitable lifestyles for breed/any dog	Generally regarded as major problem - discussions focused on lifestyles where not enough time for dog/dog left alone, plus mismatches between activity levels/strength of owners and dogs; 'The collie issue, we call it at work'.	1.29
Research topics in canine health and welfare	A) What problems have the greatest negative impact on overall canine health and welfare?	Ownership issues		Inability to access/recognise reliable information	General agreement that this is a big problem which can underlie others. Agreement that there is a vast amount of hugely varied information readily available, but often hard for the public to identify the 'absolute garbage'; also agreement that reliable information from reputable organisations is often less accessible - can use complex language/deal in subtleties/experts don't always agree - less …	1.43
Research topics in canine health and welfare	A) What problems have the greatest negative impact on overall canine health and welfare?	Ownership issues		Ignorance about welfare needs	Agreement that this is quite broad, intersects with other sorts of ignorance, generally considered high or very high priority. Felt that some people, even committed owners, are genuinely unaware of welfare needs (eg 5 freedoms) while others know but don't implement them adequately; 'like with eating your 5 a day, you sort of know you need to do it but you don't actually do it'; 'most people don’t…	1.57
Research topics in canine health and welfare	A) What problems have the greatest negative impact on overall canine health and welfare?	Ownership issues		Uninformed/uncommitted ownership	Strong agreement that uncommitted/unsuitable/uninformed/misinformed ownership is a huge problem.	1.71
Research topics in canine health and welfare	A) What problems have the greatest negative impact on overall canine health and welfare?	Breeding practices		Breeding for extreme conformation/looks	Universally rated highest priority ('Should be less than 1, should be 1/2!'), often without hesitation/discussion. Two aspects raised - focus on looks without considering associated behaviour; 'for example, people think a cockerpoo is a teddy bear, but they are actually very high energy, and people don't see that'; and health impacts of extreme conformation - one group discussed how fashion drive…	1
Research topics in canine health and welfare	A) What problems have the greatest negative impact on overall canine health and welfare?	Breeding practices		Exploitative breeding for profit	Breeding ONLY for profit with poor standards/criminality was 'the dark end of dog breeding', high priority score brought forward reflects revised wording emphasising exploitative breeding as a problem.	1.86
Research topics in canine health and welfare	A) What problems have the greatest negative impact on overall canine health and welfare?	Societal issues		Public ignorance about dogs and their welfare requirements	Most groups scored this as high or very high priority with little discussion. The one group that scored it 3 spent some time discussing increasing hostility to dogs in British culture, but did not consider this to have a high priority impact on dogs themselves. One group overlooked the word 'public' and thought this point referred to owners.	1.43
Research topics in canine health and welfare	A) What problems have the greatest negative impact on overall canine health and welfare?	Societal issues		Cost of living crisis	Most groups rated this very high or high priority: multiple charity workers said that the cost of living crisis has had a massive impact, straining resources for rehoming and charitable veterinary care. A few people thought that, for most households, 'people that really care about their dogs will find the money'. One group scored 3, arguing that this problem is unsolvable so should not attract re…	1.57
Research topics in canine health and welfare	A) What problems have the greatest negative impact on overall canine health and welfare?	Societal issues		Social media/popular culture	Most groups rated this very high or high priority negative impact: all agreed is 'really pervasive'; 'none of us are as good as the algorithm!' Many said SM is a key 'root cause' of issues such as uninformed breed choice, cropping, poor training methods. The group that scored 3 decided that, although 'used as a kind of talisman of everything that's wrong', it could also be used to distribute posi…	1.57
Research topics in canine health and welfare	A) What problems have the greatest negative impact on overall canine health and welfare?	Infrastructure issues		Issues related to importation - puppy and rescue trade (exotic diseases, welfare, etc)	Most groups rated this 1, some with little discussion, none lower than 2. Most agreed that this involves large numbers of dogs, with multiple intersecting issues at play - zoonotic risk, welfare in transport, dogs being bred for 'rescue', trauma of street dogs that are unsuitable for domestic rehoming; obscures monitoring of legitimate importation trade.	1.29
Research topics in canine health and welfare	A) What problems have the greatest negative impact on overall canine health and welfare?	Infrastructure issues		Lack of regulation or regulatory enforcment for online trading	Most groups commented that online trading fuels the ownership issues discussed earlier because it encourages 'instant accessibility' and facilitates poor traceability of provenance with associated welfare implications, hence scoring it highest priority. Some felt there was adequate regulation but inadequate enforcement and that wording should be adjusted to reflect this. One group scored at 2.5 d…	1.36
Research topics in canine health and welfare	A) What problems have the greatest negative impact on overall canine health and welfare?	Veterinary issues		Access/affordability of veterinary care	Most groups rated this highest priority with little or no discussion, with many (especially voices from charity sector) noting the massive impact of the cost of living crisis here. One corporate research leader nudged the score down in their group, arguing that 'these decisions are coming from the individual vet [rather than corporate policy] who feels unsafe to be able to provide contextualised …	1.14
Research topics in canine health and welfare	A) What problems have the greatest negative impact on overall canine health and welfare?	Legal issues		Lack of regulation of trainers/behaviourists	Discussions generally considered lack of regulation of trainers/behaviourists to be the main issue here, rather than legislating about actual methods, and rated this a high priority.	1.83
Research topics in canine health and welfare	A) What problems have the greatest negative impact on overall canine health and welfare?	Legal issues		Lack of effective breeding legislation/enforcement	All groups considered lack of EFFECTIVE breeding regulation a high priority issue. Five groups argued that there is ample breeding legislation but inadequate enforcement of it.	1.57
Research topics in canine health and welfare	B) Which are the most detrimental structural problems that exist in the current UK landscape of canine health and welfare funding?	Project issues		Public perception that animal research is inherently problematic	All groups agreed that this is true, and 'partly down to lack of transparency and understanding of what animal research looks like these days, you know, the old pictures of beagles with cigarettes in their mouths' - but most agreed that need to be transparent about this and strike a balance probably is not a bad thing for canine welfare overall.	2
Research topics in canine health and welfare	C) What aspects of currently funded canine health and welfare research is it most important to INCREASE the amount of money directed to?	Clinical		Veterinary overtreatment/euthanasia decisions	Most agreed this is highest priority, citing a) defensive medicine; b) high-profile cutting edge surgical interventions; c) long-term medical treatment of animals with declining QOL/reluctance to euthanase as welfare issues. One group touched on all these factors but still rated it lower priority.	1.5
Research topics in canine health and welfare	C) What aspects of currently funded canine health and welfare research is it most important to INCREASE the amount of money directed to?	Human Behaviour Change (HBC)		How to increase supply of healthy well-bred dogs	All agreed this is highest priority, with almost no discussion.	1
Research topics in canine health and welfare	C) What aspects of currently funded canine health and welfare research is it most important to INCREASE the amount of money directed to?	Human Behaviour Change (HBC)		Puppy buying behaviours	All rated this high or very high priority with almost no discussion.	1.25
Research topics in canine health and welfare	C) What aspects of currently funded canine health and welfare research is it most important to INCREASE the amount of money directed to?	Human Behaviour Change (HBC)		Conformation-related disease	All agreed this is a huge issue for canine welfare and rated it high or highest priority - scores of 1 had almost no discussion, scores of 2 largely reflected some unfamiliarity with the idea that science research does not in itself change behaviour and that HBC is a separate step.	1.5
Research topics in canine health and welfare	C) What aspects of currently funded canine health and welfare research is it most important to INCREASE the amount of money directed to?	Societal		Dog bite attacks	Little discussed but rated highest priority (this was before the new XL Bully measures were devised).	1
Research topics in canine health and welfare	C) What aspects of currently funded canine health and welfare research is it most important to INCREASE the amount of money directed to?	Societal		Import trade	Rated highest priority by all (extrapolated for group 6 because they were very clear in previous discussion and skipped societal issues for that reason).	1
Research topics in canine health and welfare	C) What aspects of currently funded canine health and welfare research is it most important to INCREASE the amount of money directed to?	Societal		Online puppy sales	Generally regarded, in discussions here and in section A, as major problem that intersects with others - most discussions argued that there is need for more research on this.	1.33
Research topics in canine health and welfare	C) What aspects of currently funded canine health and welfare research is it most important to INCREASE the amount of money directed to?	Societal		Role of social media	Generally regarded as highest or high priority as so related to other problems; see discussion in section A. One score extrapolated from section A as group deliberately skipped this section because of overlap.	1.5
Research topics in canine health and welfare	C) What aspects of currently funded canine health and welfare research is it most important to INCREASE the amount of money directed to?	Societal		Criminology of puppy trade	Generally regarded as high or highest priority; one group stressed importance of political intervention here, another noted 'how do you research that, it would be risky!'	1.67
Research topics in canine health and welfare	C) What aspects of currently funded canine health and welfare research is it most important to INCREASE the amount of money directed to?	Societal		Assisted breeding/fertility clinics and welfare	Both groups that scored this rated it 2 with little discussion.	2
Research topics in canine health and welfare	C) What aspects of currently funded canine health and welfare research is it most important to INCREASE the amount of money directed to?	Societal		Which breeders actually produce healthier dogs?	Two groups discussed this here; one score extrapolated from section A as that group deliberately skipped scoring this section but discussed breeding in great detail earlier in session. Overall view = high but not highest priority to research this, feeding question of how to ensure bigger proportion of dogs are bred ethically.	2
Research topics in canine health and welfare	C) What aspects of currently funded canine health and welfare research is it most important to DECREASE the amount of money directed to?	Research topic		Interventions that extend quantity but not quality of life	Universally agreed in all groups with little discussion that research into such interventions should be discouraged; 'we are becoming obsessed by how long things live, and I prefer quality to quantity.'	1
Research approaches and methodologies	B) Which are the most detrimental structural problems that exist in the current UK landscape of canine health and welfare funding?	Funding misdirected		Overlooks social science/human behavioural change	All groups agreed that social science/HBC is important and overlooked.	1.25
Research approaches and methodologies	B) Which are the most detrimental structural problems that exist in the current UK landscape of canine health and welfare funding?	Funding misdirected		Overlooks real-world impact/implementation	All groups rated this 1 or 2 and agreed that it is a major issue - some were very forceful about this.	1.4
Research approaches and methodologies	B) Which are the most detrimental structural problems that exist in the current UK landscape of canine health and welfare funding?	Funding misdirected		Not enough prospective studies	Most groups agreed this was true/a priority and that prospective studies, especially long term ones, were limited by cost, by owner/societal perceptions of research and by perceived restrictions at ethics review (eg. frustration that you can't deliberately take a little extra blood for research with a clinical case). One group felt this was not a priority problem.	2
Research approaches and methodologies	B) Which are the most detrimental structural problems that exist in the current UK landscape of canine health and welfare funding?	Project issues		Pathway to impact - not built into project design	Nuanced discussions here. All agreed impact is important, and several groups noted that funders increasingly request this in proposals. However, groups also noted that 'you don't always know when you start' exactly what the impact of a research study will be, and that excessive focus on clear but narrow impact can overlook blue-sky projects which might have broader impact or contribute to improvi…	2
Research approaches and methodologies	C) What aspects of currently funded canine health and welfare research is it most important to INCREASE the amount of money directed to?	Clinical		Randomised controlled trials	Some disagreement about this: all thought that RCTs are inherently useful, but some thought this was too broad a category to rate in terms of increased funding priority - value obviously depends on what is being studied. Higher priority scores reflected value of RCTs, lower reflected caution re what was being studied - not all would be of equal value.	2
Research approaches and methodologies	C) What aspects of currently funded canine health and welfare research is it most important to INCREASE the amount of money directed to?	Investigative approach		Focus on welfare	All agreed this is highest priority with almost no discussion - 'Isn't that the whole point?'	1
Research approaches and methodologies	C) What aspects of currently funded canine health and welfare research is it most important to INCREASE the amount of money directed to?	Societal		Reasons for neglect/poor welfare	Considered highest priority by two groups, but noted as so broad that there was little discussion of it. 'The more we can understand it, the better; we can always do more.'	1
Research approaches and methodologies	C) What aspects of currently funded canine health and welfare research is it most important to INCREASE the amount of money directed to?	Societal		Improving/enforcing welfare legislation	Both groups that scored this rated it 2 on the basis it should consider enforcement of legislation rather than/as well as improving legislation (see also similar discussions under section A).	2
Research approaches and methodologies	C) What aspects of currently funded canine health and welfare research is it most important to INCREASE the amount of money directed to?	Investigative approach		Human-animal interactions, considering dogs AND people - anthrozoology of dog ownership	Generally rated highest or high priority with little discussion; 'It's really important, it impacts on so much.' 'But it's still grossly underfunded.'	1.33
Research approaches and methodologies	C) What aspects of currently funded canine health and welfare research is it most important to INCREASE the amount of money directed to?	Investigative approach		Complex issues	No consensus. One group didn't know what was meant; one scored it low because they weren't sure if it meant 'multifactorial' or 'difficult to define'; one group scored it high with no discussion - therefore no overall sense of prioritisation.	2
Research approaches and methodologies	C) What aspects of currently funded canine health and welfare research is it most important to INCREASE the amount of money directed to?	Human Behaviour Change (HBC)		General - translating research findings into practical actions	All agreed this is highest priority, with very little discussion - 'Oh, that has to be a 1, that's the whole point!'	1
Research approaches and methodologies	C) What aspects of currently funded canine health and welfare research is it most important to INCREASE the amount of money directed to?	Human Behaviour Change (HBC)		Testing of possible interventions to assess HBC effectiveness	All rated this high or very high priority, most with little discussion. 'if we don't know what the most effective way is … you're never going to change it'; 'if we're not actually testing does this work, what's the point?'	1.25
Research approaches and methodologies	C) What aspects of currently funded canine health and welfare research is it most important to INCREASE the amount of money directed to?	Investigative approach		More owner/vet engagement	All thought this was a useful area for ensuring that research was relevant to practice and engaged with the issues that actually mattered to owners and practicising vets - most rated it high or very high priority. The group that scored it 3 rated it lower because they argued that survey research is always biased - so this was skewed by their focus on that methodology - would probably have been hi…	1.75
Research approaches and methodologies	A) What problems have the greatest negative impact on overall canine health and welfare?	Human behavioural problems		Obstinacy/polarised views/reluctance to change	Most groups considered this a high priority issue, some with very little discussion. However, one group considered it 'too vaguely phrased' to score at all, one group did not score it as said had scored similar already (score inferred) and one group rated lower on basis is insidious rather than forefront issue.	1.67
Research approaches and methodologies	C) What aspects of currently funded canine health and welfare research is it most important to DECREASE the amount of money directed to?	Research topic		Research that informs human medicine	Agreed that use of dog as a human model is not the focus of/appropriate to the animal welfare sector, but that research for the benefit of dogs which also informs human medicine (eg. a new drug with benefit to both species) need not be reduced and is not problematic.	2
Research approaches and methodologies	D) What are the most important changes needed in research funding to increase the positive impact for canine welfare?	Impact		Built-in linking of clinical research to HBC research to aid implementation, where appropriate	All groups rated this 1 or 2. Everyone thought HBC was a key tool where appropriate. The groups that scored 2 wanted to note that there are some research topics (e.g. clinical studies for professional information) where HBC is not needed because the target audience has no barriers to adoption - but all felt that HBC skills (including specialist HBC collaboration if needed, some added) should be p…	1.29
Research approaches and methodologies	D) What are the most important changes needed in research funding to increase the positive impact for canine welfare?	Impact		Prioritising problems with more impact	Most groups scored this 1 or 2, several with almost no discussion and two after discussing how impact could be defined or measured. These noted that impact depends on numbers/severity of problem for affected dogs; one also emphasised importance of considering how to translate research into practice throughout the process - agreed 'prioritising problems with more impact can be slightly problematic…	1.33
Research approaches and methodologies	D) What are the most important changes needed in research funding to increase the positive impact for canine welfare?	Impact		Research designed to fit needs of sector	Some variation here. Most groups decided quickly that research should fit the needs of dogs (rather than organisations). The group that scored this 4 took an unexpected angle, focusing on breed-related disease research. One group (which rated it 2) had a much longer discussion than all the rest, considering who decides what sector needs ARE and whether it's ok to decide what's needed BEFORE the r…	2
Research approaches and methodologies	D) What are the most important changes needed in research funding to increase the positive impact for canine welfare?	Impact		More effective communication to owners and sector professionals	Several groups simply noted that communication is important. Two groups took this further and commented that there is a fundamental issue with the IMPACT of communication; people aren't receptive because messages don't hit what's important to them. These groups suggested rewording to 'MORE EFFECTIVE communication WITH owners and sector professionals' and feeding this into HBC approaches.	1.86
Research approaches and methodologies	D) What are the most important changes needed in research funding to increase the positive impact for canine welfare?	Research type		More research that investigates underlying reasons for welfare issues	Most groups rated this high or highest priority with little discussion - 'I think it's important, that we're not just firefighting.' The group that rated it 3 did so because it is linked to human behaviour change and so they felt they had already addressed the subject - so a slightly spurious score.	1.43
Research approaches and methodologies	D) What are the most important changes needed in research funding to increase the positive impact for canine welfare?	Research type		More focus on impact	Most groups considered this high or highest priority with little discussion (one score extrapolated from group's answer under section B, as group declined to score it again on basis they had already done so.) The group that scored it 3 interpreted the wording differently to foreground 'impact statement' as in press releases, rather than impact for dogs, which is what other groups discussed, so th…	1.57
Research approaches and methodologies	D) What are the most important changes needed in research funding to increase the positive impact for canine welfare?	Research type		More social science/applied research	Almost all groups scored this highest or high priority with little discussion, several noting a need for more work in this area; 'we're really not making much headway … we do need to look into how we do it slightly differently'. One group declined to score on the basis that social science and applied research are not the same - their discussion noted the need for balance between applied and broad…	1.67
Research approaches and methodologies	D) What are the most important changes needed in research funding to increase the positive impact for canine welfare?	Research type		More humanities	Scores polarised here, according to expertise within groups. Those that included a humanities scholar or someone who had encountered relevant humanities research (e.g. the history of breed-related disease in pedigree dogs) were mostly enthusiastic about its value and rated it 1 or 2, with sceptics changing their view during discussion. Many people were initially hazy about what humanities were, w…	2
Research processes and infrastructure	B) Which are the most detrimental structural problems that exist in the current UK landscape of canine health and welfare funding?	Funding body issues		Larger grants usually restricted to One Health/public health	Generally agreed that this is true, that it limits what is funded and that it drives canine researchers to spin proposals to fit this agenda; 'We're identifying the priorities, but actually you have to dress them up in different clothes to get them funded' [emphasising the human relevance or benefit]. Most agreed this has some detrimental effect on what is funded.	2
Research processes and infrastructure	D) What are the most important changes needed in research funding to increase the positive impact for canine welfare?	Funder processes		More support for ECRs	All groups rated this as high or highest priority, most with very little discussion. One group particularly highlighted the issue with ECRs 'having a really tough time going from postdoc to getting a proper job. So you lose them all … before they even get established.' One senior researcher flagged a different take on this - that research mentors who are not vets discourage ECRs from working on d…	1.43
Research processes and infrastructure	B) Which are the most detrimental structural problems that exist in the current UK landscape of canine health and welfare funding?	Researcher issues		Accessibility as career path (eg. if part time/employed)	All agreed this is a big problem for researchers. Score variation reflects whether groups thought it was a big problem for research - most felt it was a major structural issue that reduces available talent and so does impact what's produced, one group felt it was more of a problem for people than dogs.	1.5
Research processes and infrastructure	B) Which are the most detrimental structural problems that exist in the current UK landscape of canine health and welfare funding?	Researcher issues		Grant writing takes much time, extra to main (heavy) workload	Clear split here between 3 groups which rated this very highly, and 1 group that thought it was a low priority; 'they need the details, it's unavoidable.' All groups included two or more senior researchers. Those that rated it 1 said that grant writing takes so long that it seriously restricts how many applications they submit and who to; 'it affects dogs' welfare, because a lot of grants never e…	1.75
Research processes and infrastructure	B) Which are the most detrimental structural problems that exist in the current UK landscape of canine health and welfare funding?	Researcher issues		Networking/personal contacts too important; processes mysterious for outsiders	All agreed this is a) true and b) universal across most sectors - some disagreement on how big a problem it is. 'It is a bit of a club.' Lack of diversity and barriers to entry for ECRs who don't yet have a contact network flagged as problems by two groups - 'We're missing talent, and we don't even know what we're missing.'	1.75
Research processes and infrastructure	C) What aspects of currently funded canine health and welfare research is it most important to INCREASE the amount of money directed to?	Investigative approach		'Big' investment into any major sector of canine health, eg. cancer, pain	No real consensus here. One group declined to score on basis it was meaningless as everyone would like more money. One scored it highest priority on basis that strategic focus on big goals is good. One scored it low on basis that big investment would divert funds from multiple smaller worthwhile projects - therefore no overall sense of prioritisation.	2
Research processes and infrastructure	D) What are the most important changes needed in research funding to increase the positive impact for canine welfare?	Collaboration		Collaborative centralised identification of priorities and funding gaps	All agreed that more collaborative discussions would be very helpful. Those that scored it 2 or 3 rather than 1 had various caveats: if a central resource, that either gives power to the host or requires setting up a shared platform 'which could become an industry in its own right'; different stakeholders may not have the same priorities; it would be hard to achieve. However, all saw great value …	1.86
Research processes and infrastructure	D) What are the most important changes needed in research funding to increase the positive impact for canine welfare?	Funder processes		Better visibility of current funding patterns	Consensus that this is currently very variable between funders, with no central shared list of what's been funded or can be funded, and great variation in public visibility of past funding patterns; another barrier to ECRs. Score variation reflects different views on this. Most broadly favoured better visibility, some very strongly. One group noted that updating historic data and/or current live …	2
Research processes and infrastructure	B) Which are the most detrimental structural problems that exist in the current UK landscape of canine health and welfare funding?	Infrastructure issues		Not enough support/funding for PhD and ECR roles	All agreed this is a big problem, which does impact canine research due to barriers/admin: 'we lose a lot of talent in that early career stage'. Various aspects raised - much wider systemic issue, getting worse, salaries/precarity much worse than commercial practice; 'inhumane, really'. 2 groups noted PhD funding paradoxically easier to get: 'they just won't look at a postdoc', which is 'like a u…	1.25
Research processes and infrastructure	D) What are the most important changes needed in research funding to increase the positive impact for canine welfare?	Collaboration		Between sectors (industry/charity/pharma, etc)	Most groups thought this would be helpful if it could be achieved, providing extra funding and faster progress, with the group that scored it 1 particularly enthusiastic that such studies would be 'more representative of the real world.' Other groups expressed concern about conflicting agendas or messaging, but not to the extent of arguing that it was a bad idea. Overall score represents tone of …	2
Research processes and infrastructure	D) What are the most important changes needed in research funding to increase the positive impact for canine welfare?	Applicant needs		Better feedback	Most groups rated this high or very high priority for change, arguing that lack of feedback is very hard for researchers, especially those with less experience, because they don't know if failure is because of a certain issue they could improve or simply '"this has real merit but we didn't have the funds"' - so potentially impacts canine welfare as sometimes projects that DO get feedback can be r…	1.57
Research processes and infrastructure	D) What are the most important changes needed in research funding to increase the positive impact for canine welfare?	Applicant needs		More transparent and accessible industry funding	All agreed that more transparent and accessible funding from anywhere is a good thing. Scores varied according to whether people thought this was a priority for change. One group noted that the definition of industry, e.g. for BBSRC partnership, is very broad - includes any business, e.g. insurance companies, The Kennel Club. One person noted issues with overheads transparency from industry partn…	1.71
Research processes and infrastructure	B) Which are the most detrimental structural problems that exist in the current UK landscape of canine health and welfare funding?	Infrastructure issues		No centralised coordination of strategic priorities	All groups felt this would be a helpful way to plan research effectively across the sector, rating it high or very high priority. One person in a group that scored 2 was very worried by the word 'centralised', concerned that this might represent a power grab by one body, but supported the principle if the mechanism was independent. All agreed this approach would be more efficient for researchers …	1.4
Research processes and infrastructure	D) What are the most important changes needed in research funding to increase the positive impact for canine welfare?	Collaboration		Collaborative centralised live database of funded projects and their progress/outputs	Most groups felt this would be useful both for researchers (especially ECRs), who could see who was working on a certain topic, and for funders, who could see what areas were underfunded - particularly if database built up over time so patterns could be tracked, e.g to reveal past work on breed-related disease. Two groups commented that UKRI councils effectively have this already (with keyword se…	2
Research processes and infrastructure	C) What aspects of currently funded canine health and welfare research is it most important to INCREASE the amount of money directed to?	Investigative approach		Start-ups/pilots to lever sector change	Two groups thought these were highest priority - 'I think it's important, because that's where innovation will come from'; 'It's really interesting from a change perspective.' One group rated them lowest priority on the basis they have little impact - 'People never go on and do big studies'. Possibly groups were thinking of different sectors here, e.g. social science versus lab science?	2
Research processes and infrastructure	D) What are the most important changes needed in research funding to increase the positive impact for canine welfare?	Applicant needs		Built-in ECR support within bids	Most groups felt this was important. Some debate about what constitutes ECR. Those that thought it included PhD students noted a reasonable number of PhD posts are included within bids, 'because that's all the grant can afford.' Others raised the issue of little postdoc funding or support. Many thought this could be improved, either by alloting money to postdoc roles to improve retention and util…	2
Research processes and infrastructure	B) Which are the most detrimental structural problems that exist in the current UK landscape of canine health and welfare funding?	Funding body issues		Government/wide-scope funders overlook/exclude canine sector	All agreed this is largely true, either through policy (Wellcome) or through low priority/self-perpetuating lack of submissions (BBSRC). Score variation reflects varying fatalism of opinion on this - some groups thought it was inevitable, others that these funders could be encouraged to understand animal model/one health relevance of canine research, thus securing more funds for sector.	1.75
Research processes and infrastructure	D) What are the most important changes needed in research funding to increase the positive impact for canine welfare?	Impact		Linking academia to frontline sector to improve relevance of research	All groups rated this 1 or 2, some with very little discussion. Several people commented that it's also important to have some blue sky/speculative 'big idea' research - 'Deeper thinking could be quite transformative. It just kind of goes out the window.' However, key point was that research which is INTENDED to have frontline sector impact should be planned with that in mind - e.g. one person me…	1.43
Research processes and infrastructure	D) What are the most important changes needed in research funding to increase the positive impact for canine welfare?	Collaboration		Between funders, to support larger projects	All rated this highest or high priority, on the basis it allows larger projects with more scope and also increases dissemination of information. Some caveats were raised: ties up money then not available elsewhere/ may mean other projects on similar topics go unfunded; politics/logistics of collaboration may be tricky; could extend to UKRI councils if they allow partnership with charities, but cu…	1.43
Research processes and infrastructure	B) Which are the most detrimental structural problems that exist in the current UK landscape of canine health and welfare funding?	Infrastructure issues		Lack of centralised opportunities for collaboration	Groups generally agreed this is lacking. Although some said that personal and research networks do facilitate collaboration, most felt this is patchy. Some groups questioned researchers' willingness to collaborate: one noted that funders could encourage this by offering collaborative funding streams. All felt collaboration was generally positive; 'we'd be stronger doing it together.'	2
Research processes and infrastructure	B) Which are the most detrimental structural problems that exist in the current UK landscape of canine health and welfare funding?	Overarching issues		Overall lack of funding/too few funders	All agreed that overall canine research funding pot is relatively tiny and that this certainly limits what research is done, with value of some research (eg. in genomics) reduced by scaling issues due to costs and some funds potentially not optimally directed to work that advances canine welfare. However, many also commented that limited funding is a universal problem which can't really be solved.	1
Research processes and infrastructure	B) Which are the most detrimental structural problems that exist in the current UK landscape of canine health and welfare funding?	Overarching issues		Gaps/barriers between sectors -charity/veterinary/academic/breeders	Discussions on this were very varied and actually reflected higher prioritisation in discussion than some scores might indicate, although all were 1 or 2. Issues included 'huge' gap between UKRI/REF preference for pure science and applied needs of canine health sector; gap with breed communities 'giving their fivers' with great effort but misunderstanding cost/time of any research; gaps between f…	1.6
Research processes and infrastructure	B) Which are the most detrimental structural problems that exist in the current UK landscape of canine health and welfare funding?	Researcher issues		Lack of career structure; ECRs marginalised	All rated this highest or high priority and agreed it's a huge issue, with little discussion needed. 'A big talent drain'; 'alternative paths can be disincentivised when actually they bring a lot to the table'; 'It's just pointless. You put all your time and energy and three years into training somone, and then they're in limbo.'	1.25
Research processes and infrastructure	B) Which are the most detrimental structural problems that exist in the current UK landscape of canine health and welfare funding?	Researcher issues		Useful feedback not given if proposal rejected	Researchers in most groups argued that this is a big problem for them, because 'you don't know where you've gone wrong' so can't improve the proposal, and it's also 'very demoralising.' Funders in one group commented that they don't have the time and resources to provide individual feedback but will share peer reviews with applicants if feasible.	2
Research processes and infrastructure	D) What are the most important changes needed in research funding to increase the positive impact for canine welfare?	Collaboration		Clearer visibility of opportunities for collaboration	Most groups rated this high priority, with two rating it very high. The idea was new to many people, but the more they discussed it the more enthusiastic they became. No clear vision of what the platform/infrastructure would be - a tendering process, 'Tinder for researchers', simply better visibility on institutional websites, 'cold calling' other researchers, a central site tracking funding dead…	1.71
Research processes and infrastructure	D) What are the most important changes needed in research funding to increase the positive impact for canine welfare?	Collaboration		Between research centres investigating same topic, enabling larger bids with more scope	All felt intellectual collaboration between research centres was a good thing that would advance canine health and welfare, almost all scoring it 1 or 2. Score variation reflected nuances: the group that scored 3 argued that there was already plenty of this, so little need to change it; others noted that it's harder to pool ideas than money, so can be tricky; everyone wants to be the PI; collabor…	1.86
Research processes and infrastructure	D) What are the most important changes needed in research funding to increase the positive impact for canine welfare?	Funder processes		More money!	All rated this 1 with no discussion at all; 'No-brainer'; 'Always'. 'Isn't the question here just how we get more money? It's the 57 million pound question, isn't it?'	1
Research processes and infrastructure	D) What are the most important changes needed in research funding to increase the positive impact for canine welfare?	Funder processes		More government funding/political prioritisation	Several groups rated this highly with little discussion, on the basis that it would be helpful if it were to happen. Others discussed it in more detail. Points made included: Government funding linked to political hot topics (e.g. dog theft), election issues or legislation. DEFRA sometimes issues tenders for research, but unpredictably and infrequently. Dog issues simply don't get the prioritisat…	2
Research processes and infrastructure	D) What are the most important changes needed in research funding to increase the positive impact for canine welfare?	Funder processes		More larger/collaborative grants (allowing broader scope/higher quality studies)	Most groups noted that this heavily overlaps with some previous points but would generally be a good thing in principle; few discussed it in depth here, therefore. The group that rated it 3 mentioned some caveats: one person said a previous effort that involved sharing actual materials had been too difficult to implement; disagreement between funding partners might limit progress, etc.	2
Research processes and infrastructure	D) What are the most important changes needed in research funding to increase the positive impact for canine welfare?	Funder processes		More long term transparent strategic planning to prioritise work most likely to improve welfare	Most groups felt this would be helpful if it could be implemented, but some questioned how such collaboration could practically be achieved. The group that scored this 3 felt that long-term planning could itself be problematic; 'Welfare priorities change, don't they? I mean, who'd have foreseen the pandemic?' Another group made a similar point but noted that a similar long term welfare strategy i…	2
Research processes and infrastructure	D) What are the most important changes needed in research funding to increase the positive impact for canine welfare?	Funder processes		More outreach to researchers/opportunities to connect	In general, people felt that it would be helpful for funders to reach out to researchers in this way, increasing visibility of opportunities and helping ECRs and others with less established networks to gain traction in the sector. Some groups noted that successful funding and partnerships can arise from informal conversations that develop a shared aim rather than through submission of a bid to a…	2
Research processes and infrastructure	D) What are the most important changes needed in research funding to increase the positive impact for canine welfare?	Applicant needs		Ability to submit same grant application to multiple funding bodies	Researchers in all groups felt very strongly that tailoring applications to each funder separately is a huge issue for them, which potentially impacts canine welfare because it limits the number of applications they can submit and hence what funders can choose from. They would welcome anything that made this easier; 'great idea'; 'very sensible'; 'they're all in different formats, and it's madnes…	1.57
Research processes and infrastructure	B) Which are the most detrimental structural problems that exist in the current UK landscape of canine health and welfare funding?	Project issues		Hard to recruit numbers for valid study	All agreed this is sometimes or often true, but groups varied in how they rated it - one considered it 'not the biggest problem we're facing', but most considered it high or highest priority. One group noted a particular issue around prospective studies, where it can be 'so hard ... to get away from self-selected [respondants]'.	1.75

## Sheet: Gap analysis with £
Problem category	Collated points of concern (revised)	Overall (collated) mean priority score	No of studies in dataset	Total funding in dataset	Wide-scope funding	Animal-directed funding	£ rank	Priority rank
1) Canine behaviour	Canine behavioural problems (grouped)	1.67	20	1.79776e+06	959705	838055	4	21
1) Canine behaviour	Human lifestyle impact on canine behaviour	1	9	541698	0	541698	6	1
1) Canine behaviour	Lack of understanding of canine behaviour/body language	1.29	5	330352	0	330352	9	9
1) Canine behaviour	Impact of training methods and regulation of trainers/behaviourists	1.92	1	2000	0	2000	22	23
2) Ownership issues	Acquisition issues (mean of 1.43 and 1.57)	1.5	8	291282	0	291282	12	16
2) Ownership issues	Husbandry and living with dogs issues (mean of 1.29, 1.29, 1.71)	1.43	11	382638	0	382638	8	14
3) Societal issues	Dog bite attacks	1	2	17000	0	17000	21	1
3) Societal issues	Public ignorance about dogs and their welfare requirements	1.43	4	305835	0	305835	10	14
3) Societal issues	Social media/popular culture	1.54	0	0	0	0	24	18
3) Societal issues	Cost of living crisis	1.57	5	96375	0	96375	19	19
4) Breeding and supply issues	Uninformed puppy buying behaviours (HBC)	1.13	4	54800	0	54800	20	4
4) Breeding and supply issues	Online puppy trading and lack of regulatory enforcement	1.35	2	196662	0	196662	16	11
4) Breeding and supply issues	Exploitative breeding for profit (criminology, fertility clinics, etc)	1.84	0	0	0	0	24	22
4) Breeding and supply issues	Breeding for extreme conformation/looks - HBC	1.25	6	225293	133989	91304.1	14	7
4) Breeding and supply issues	Better breeding - HBC - how to increase the supply of healthy well-bred dogs.	1	0	0	0	0	24	1
4) Breeding and supply issues	Better breeding - quantitative genetics. Broad relevance so high value, can offer huge benefits at population level and inform HBC, etc.	2	88	1.40617e+06	0	1.40617e+06	5	24
4) Breeding and supply issues	Better breeding - which breeders produce healthier dogs? Supports how to ensure more dogs are bred ethically.	2	1	2000	0	2000	22	24
4) Breeding and supply issues	Better breeding - improving EFFECTIVE breeding regulation (or its enforcement).	1.57	0	0	0	0	24	19
5) Breed-related diseases (overall)	Breed-related diseases - including both pedigree/registered dogs and others.	1.36	277	1.11465e+07	3.39183e+06	7.75466e+06	1	13
6) Issues related to importation	Welfare issues around problematic importation practices.	1.15	3	201662	0	201662	15	6
6) Issues related to importation	Emerging exotic diseases linked to importation (disease modelling, etc.)	1.5	6	2120663	1460920	659743	3	16
7) Clinical practice	Access/affordability of veterinary care	1.14	5	231090	0	231090	13	5
7) Clinical practice	Veterinary overtreatment/euthanasia decisions (multiple issues)	1.25	4	403487	393487	10000	7	7
7) Clinical practice	Welfare impact of specific real-world problems	1.33	3	105690	0	105690	17	10
7) Clinical practice	Common diseases in first opinion practice, especially chronic disorders	1.35	108	8.37867e+06	4309841	4.06883e+06	2	11
7) Clinical practice	Long-term health impacts of medication/diet	2	1	100173	100173	0	18	24
8) Shelter welfare	Long term shelter welfare	2	7	299540	0	299540	11	24

## Sheet: Lower priority, A-D
Topic category	Points of concern	Consensus collated and condensed commentary, all groups	MEAN SCORE
A) What problems have the greatest negative impact on overall canine health and welfare?
Ownership issues	Reluctance to seek help when needed	Some variation in views here. Most agreed that people are not generally 'reluctant' to seek help that they know they need, but that this is a mixed picture: some owners don't recognise they need help (don't realise behaviour/illness is abnormal), some seek help from non-expert sources, sometimes cost of vet/training fees etc is a real or perceived barrier (affordability/priorities)	2.71429
Ownership issues	Buying unsuitable equipment, food etc	Very similar discussions across all groups. Agreed that most food and equipment is ok: problems (eg prong collars, raw feeding) affect minority of dogs and are potentially tractable to education/legislation as appropriate; all groups agreed therefore lower priority.	3.57143
Breeding practices	Poor husbandry of breeding dogs	Most groups scored this 2, on the basis that some breeding dogs suffer terrible husbandry, which is also a significant welfare issue because it impacts their puppies - 'you get really broken dogs come out'. Also concern that much of this welfare problem is invisible. Extreme scores of 1 or 4 reflect discussions skewed towards how bad this can be for affected dogs (1) or towards perspective that b…	2.14286
Breeding practices	Lack of consideration of/testing for inherited disease	Most groups agreed that there was limited understanding, awareness or uptake of testing for inherited disease (particularly non-DNA tests such as RFGS, CM/SM) across most communities, with the exception of some niche breeds, even within KC registered populations, and even less in non-registered populations - groups varied slightly in their views about how much this actually impacts overall canine…	2.42857
Breeding practices	Inbreeding	Overall, medium priority. Nuanced discussions, including: coefficient of inbreeding in KC registered dogs indicates risk, but not all inbred dogs are unhealthy; impossible to know what level of inbreeding goes on in non-KC populations, but likely to be very high in some; little known about health risks that aren't single gene; over whole UK population, probably does cause significant issues in so…	2.83333
Societal issues	Commodification of dogs	Groups agreed this does happen, but varied in how big an issue they felt it to be. 'A bit of a two-edged sword'. Agreed problematic if drives 'I've got a credit card bill, let's have a litter', using humanisation to make money, or ignoring sentience, but some argued animals are a commodity in law anyway or that you can commodify dogs as an argument to secure funding for welfare research that bene…	2.14286
Societal issues	Humanisation of dogs	Consensus that treating dogs as 'fur babies', feeding human food, dog clothes, etc., is quite common (and linked to commodification), but no consensus on priority (range 1-4: one group did not score due to entrenched disagreement). Some felt 'at its extremes, it's hideous', 'a really bad thing'; others felt it was 'niche' or 'not always bad'.	2.5
Societal issues	Weaponisation of certain breeds (XL Bully culture, etc)	Perspectives varied (workshop held before XL Bully draft legislation announced). Some argued few dogs affected and/or ongoing chronic problem. Others, especially some front line workers, argued it is a genuine and increasing issue; 'It's the biggest young dog euthanasia consult that we have'; 'an emerging threat'. Some disagreement over how much welfare of these or other dogs is impacted by weapo…	2.5
Infrastructure issues	Rescue centres overloaded	Scores varied, but all groups agreed this is a rising problem caused by other factors - cost of living, imported rescues, unsuitable dogs. Some scored it low 'because they look after them perfectly well when they're there'. Others (particularly shelter workers) argued that there is a real issue with throughput; 'we're just storing dogs'; 'there aren't the homes, we can't even rehome kittens at th…	2.57143
Infrastructure issues	Lack of evidence-based public education	All groups agreed that there is no lack of evidence based public education resources (therefore most scored this low priority), but that there is a huge issue with people not finding, recognising or engaging with reliable information. The group which scored this 1 felt that intervention was needed to address this disconnect, perhaps by compulsory owner licensing contingent on 'some demonstration …	3
Infrastructure issues	Dog shows (breed standards/judges)	Considerable nuance in these discussions. Some individuals had pre-scored as 1. However, no group scored 1 overall, all noting that very few dogs are shown so directly involved numbers are small. Some discussed measures the KC has taken to reduce welfare impact. Some groups argued that external influence from dog show world is significant and can encourage extreme conformation more broadly. Some …	3.16667
Veterinary issues	Overtreatment/reluctance to euthanase	Wide variation in these scores, but all groups discussed this in detail and considered it an increasing problem. Several issues were identified: owners who refuse recommended euthanasia for emotional or religious reasons; vets who are reluctant to recommend euthanasia, or who offer a excessively prolonged series of treatment options, often through inexperience (fear of liability, guilt at failure…	2.42857
Veterinary issues	Lack of trust in vets (e.g. vaccine hesitancy)	No group considered this a highest priority problem, many saying 'I think it's still pretty good.' Some did note rising evidence of vaccine hesitancy; some pointed out prevalance of unqualified internet advice which may precede or replace veterinary advice; some noted suspicion of pharmaceutical companies rather than of the front-line vet. Some mentioned issues that arise from 'prioritising the i…	2.71429
Veterinary issues	Limitations of veterinary technology	Most groups rated this a 4 with almost no discussion, arguing that advanced technology is widely available, that treatment need not be limited for this reason, and that its lack is not a welfare issue anyway. One group rated it 3 on the basis that access to eg. CT and MRI scans is still geographically patchy.	3.85714
Behavioural issues	Aggression	Most groups noted that aggression is one manifestation of other underlying problems. Points included: less common than anxiety; it may not be a welfare issue for that dog; however, some elevated the priority because of the human/societal impact of canine aggression and the knock-on impact for dogs more widely.	2.14
Legal issues	Lack of ownership legislation	Most groups felt that ownership legislation would be helpful in theory but was very unlikely to happen, is hard to implement, and would be useless anyway unless enforced adequately - 'the people who are compliant will comply, and the rest will be happy to be criminals for evermore!' Generally rated low for these reasons: groups that rated it higher supported traceability/owner licensing and were …	2.71429
Legal issues	Dangerous Dogs Act	Workshop preceded Government proposal to add XL Bullies to prohibited breed list. Most groups rated DDA low priority on the basis that, although flawed, it only impacted a few dogs and that control orders don't necessarily compromise welfare anyway. The group that rated it 2 included a charity stakeholder who raised concerns about its future expansion to more breeds; another group also said they …	3.28571
Canine physical disease -general	Infectious diseases	General agreement that these diseases are currently under control in the UK but that emerging exotic infectious diseases may pose a future threat - fear of future exotic epidemics or resurgence if vaccination levels drop due to CoL crisis caused one group to score 2, otherwise all agreed medium/low overall priority.	3.14286
Human behavioural problems	Cruelty - mutilation, physical punishment	All agreed this is a high welfare problem when it happens - variation in scores reflects how different groups balanced severity against frequency - most thought it was uncommon, although some argued aversive training and cropping are both increasing. One group declined to score because one person thought that 'abuse' would have been a better word to use as cruelty also encompassed neglect etc.	2.16667
B) Which are the most detrimental structural problems that exist in the current UK landscape of canine health and welfare funding?
Infrastructure issues	No overall visibility of research landscape	All agreed that there is poor overall visibility of research landscape currently (pending this research project!); most didn't perceive this as a big issue, in that most researchers know about their own field anyway, unless they are newcomers. Some discussion of whether this impedes collaboration v. merits of independent replication.	2.4
Infrastructure issues	Research contracts enormously time-consuming to agree	All agreed this is true. Score variation reflects how groups rated the impact on canine research effectiveness. Agreed is sizeable burden for grant writers, some thought this a niche problem, others noted examples of grants that have failed or projects abandoned due to slow contract negotiation, one person said a particular burden in canine sector because individual grants are relatively small. O…	2.4
Infrastructure issues	Fragmented funding decisions	One group interpreted this to mean appropriately funding pilot before main study so rated 4; others rated it high priority, discussing admin burden on researchers; 'your day job is writing grants', piecemeal funding limiting projects, delays, etc: such issues can deter grant submission or fulfilment, hence impact on dogs.	2.5
Infrastructure issues	Funders offer too many small grants, too few larger grants	Agreed that small grants do have niche value (pilot studies/student projects) but can also limit research scope and increase admin burden, so overall a medium priority.	2.5
Infrastructure issues	No centralised health records database/case recruitment	Different views on this: some said there already are overarching databases, such as VetCompass, Kennel Club data. Others noted a) access to these may be limited; b) potential users may not know what's available; c) this is all retrospective data: there's no centralised system for harvesting prospective cases, eg. for a clinical trial; 'they have to come to you.' Therefore most groups rated it hig…	2.5
Infrastructure issues	Inadequate data sharing between funders	Groups interpreted this differently, to mean inadvertant duplication of research funding/lack of overall strategy/possibilty of fraudulent double funding of one project. Lack of consensus understanding probably limits value of this score.	2.75
Infrastructure issues	Inadequate peer review in funding decisions	General agreement that funders strive to do this but can struggle to find suitable reviewers; one group noted that transparency (of process and feedback) is more of an issue than inadequate review. Medium priority for most.	2.75
Infrastructure issues	Charitable funding not valued by universities as excludes overheads (unlike industry)	Wide variation in familiarity with, views on, this issue. Agreed that universities prefer larger grants with overheads; some thought this low priority. Several groups felt that overheads issue can be very problematic politically, leading to devaluing of charity funded and smaller grants, 'your research is kind of fluffy'; researchers must withstand university pushback, some charities deterred fro…	2.9
Infrastructure issues	Academic institutions prioritised over organisational research	Varied views on this, although most rated it lower priority: several charity funders said they considered all applications equally, but researchers not based in universities described barriers to funding/publication, especially for UKRI/Wellcome. Some ambivalance about the detriment to canine, rather than researcher, welfare. One group scored this highest priority (1) but reframed it to address g…	3
Infrastructure issues	Research not valued by private practice sector as not considered lucrative	Generally agreed that money is not the barrier here and this point should be reworded to reflect feasibility. Corporates fund research and get tax breaks for it: but fitting research into the practice workplace is often logistically impractical and/or doesn't benefit/compensate the front line staff who are asked to accomodate it. One group declined to score because a corporate researcher strongly…	3
Infrastructure issues	Funding review committee work is big drain on volunteers	All agreed this is true: score variation reflects whether groups rated burden on volunteers or consequent impact on dogs, which was deemed lower; 'it affects you, but not them'. One group noted paper peer review is also a big systemic 'voluntary' burden for researchers.	3.25
Overarching issues	Sector politics (within each sector)	Generally agreed this is more of a problem in some sectors than others (academia and breeding world rated worse than rescue world!) - scores reflect how groups balanced these differences.	2.5
Overarching issues	Political prioritisation (Government)	Generally agreed that companion animal welfare IS underprioritised (hence one group scored 1), but most made it lower priority because a) we can't change that b) political intervention can be unhelpful anyway c) 'they're a bunch of *** but it's not their job' - most people felt humans SHOULD be a higher priority than dogs for central government.	2.75
Funding misdirected	Overlooks particular topics	No consensus. Two groups felt this was too broad (hence one declined to score it); one thought that funders could only consider what was suggested; one thought that certain topics DO get overlooked and thus scored it 1.	2.33333
Funding misdirected	Not enough welfare research	Most groups felt there was quite a lot of welfare research but noted it might not match what's needed: one noted that larger grants from research councils will not address this area, so almost all this work is funded by animal centred organisations.	2.5
Funding misdirected	Emphasis on human impact rather than canine benefit	Very varied takes on this. Two groups discussed 'playing the game', eg. framing UKRI applications in terms of One Health/human benefit. One group flagged concern where research framed as for dogs actually centred humans. Another argued that many social issues, eg. poverty, affect BOTH species but that this crossover may be 'not human enough' for human funders and 'not animal enough' for animal fu…	2.75
Funding misdirected	Not distributed evenly/fairly	Generally agreed that money can't be distributed evenly and is mostly distributed fairly according to merit, although some discussion of 'hidden curriculum' type matters: easier to produce good proposal if you have the right networks to mentor you. Low priority for canine welfare, though.	3.25
Funding misdirected	Overlooks minority issues (eg rare breeds, working dogs)	Generally agreed that this is often true but has limited impact, since by definition these are niche issues, and some rare but scientifically interesting diseases actually get disproportionate funding. Therefore low priority.	3.5
Funding body issues	BBSRC restrictive and prioritises commercial partnerships	Discussions varied on this, but groups which included someone with more direct experience rated it higher priority - the group that scored 4 just said that having a commercial partner was not negative. Other groups said this gives uplift to application but that the partner has to pay 50% of their costs and that BBSRC now only funds PhDs for certain themes, which exclude dogs; these limitations ma…	2.25
Funding body issues	Limited funds from charities (restricts output)	All agreed that obviously charities do have limited funds. Score discrepancy reflects different attitudes to this - 'it is what it is' v. 'it is detrimental'. One group discussed this in more depth than others: should charities spread their funds widely or deeply in terms of number/size of research projects? Should they fund strategic research to reduce future costs, or help more dogs on the grou…	2.5
Funding body issues	Funders not rigorous about tracking project output success	All agreed that tracking is helpful (if onerous for funders) and that this is extremely variable; 'some are scrupulous … others throw the money and disappear.' Score variation reflects different views on how much this affects research impact - most thought lower priority, one group considered it very detrimental as it risked 'funding stuff that delivers nothing.'	2.75
Funding body issues	Conflict of interest from commercial funders (big pharma)	One group declined to score this: others considered it lower priority on basis that pharma should be publishing all their research anyway, not just the favourable results, if follow guidelines. 'The money's got to come from somewhere!'	3.33333
Funding body issues	Charities prioritise individual objectives, which limits funding availability	All agreed that it is completely reasonable for charities to fund research that fulfils their own objectives, and that this should not reduce benefit to animals, so lowest priority!	4
Researcher issues	Inequality between institutions	No consensus on this - mixed interpretations and ratings. One group declined to score as too vague; one group thought high profile people on review committees would have bias towards similar people; one group thought individual reputation more important than that of institution; one group thought some universities offer better grant-writing support - higher rating.	2.66667
Researcher issues	Researchers forced to compete rather than collaborate	Some acknowledgement that system can encourage this in that only principal investigators get grant credit, which favours separate proposals - but no group rated this highest priority; one group noted that canine health and welfare research sector is so small that most people are quite closely linked anyway through previous collaborations.	2.75
Researcher issues	Canine research seldom accepted by high-impact journals	All agreed this is a low priority, saying that it reflects size and scope of many projects more than prejudice against dog research, that research is influential within sector wherever it's published, and that this is a human career issue, not a canine impact issue, anyway.	3
Researcher issues	Researchers motivated to exaggerate value of their proposals	All groups agreed this does happen, but groups varied in how they rated it. One felt it was a serious issue, but most argued 'it's just part of the game'; one group noted that good projects might be overlooked if undersold, whereas another commented that producing a reasoned argument to sell your project was 'a fair test'.	3
Researcher issues	Funders’ decisions can contradict their stated priorities	All agree this seldom happens and could be justified if funders were tempted by a particularly interesting/unexpected project - therefore not a priority	3.25
Project issues	Small grants limit project scope and value	One group agreed to score this the same as the previous small grant question. All agreed this can be true but that small grants also have their place - not highest priority, therefore.	2.5
Project issues	Canine variability makes statistically valid research more costly/difficult	All agreed this is true, groups varied in how they rated it. Two groups rated it a high priority because it's an issue, two rated it lowest priority because 'that's just what it is', 'that's the whole point about dogs!'	2.75
Project issues	Ethics of research that does not prioritise the interests of the dog	Two groups felt this was so well regulated it was lowest priority. Two noted issues: one said that the prioritising of the individual over the population was a barrier, because e.g. you can't repeat a test for one patient just to gather research data; the other drew attention to the ethical difficulities around unreviewed 'extreme stuff' in practice - 'I think that is really problematic, actually…	3
Project issues	Hard to obtain canine samples (permission/ethics)	One group agreed this was a big problem, but most rated it lower or lowest priority, arguing 'you need to follow the rules' or noting that it's 'a bit of a barrier' that can be overcome with good planning for prospective studies.	3
Project issues	Home Office licence is prohibitive if required	All agreed that a Home Office licence is a) arduous to obtain and b) there for a good reason. One researcher noted that HO licensing is needed to research unlicenced drug use, which is a barrier to carrying out studies that would provide evidence to support drug use that already happens clinically - many participants were not aware of how low the bar is to needing an HO licence. Overall, agreemen…	3
Project issues	Social science research is time-consuming and labour-intensive	All agreed that this is true, but 'so is lots of other sorts of research'; 'that's just a statement of fact'; one group declined to score for this reason. Two groups noted that it's undervalued and perhaps harder for people to understand why it takes time than with clinical research. Overall, consensus was that its value is getting more recognition within the sector, so this is not a priority for…	3
C) What aspects of currently funded canine health and welfare research is it most important to change the amount of money directed to?
Underfunded - what research should be INCREASED?
Clinical	Breed-related disease other than brachycephaly	Generally agreed that quite a lot of funding already supports this area, but that it's an important subject and could always use more funding, particularly for various diseases that impact certain breeds - so not highest priority but still important.	2.33333
Clinical	Complex clinical problems	No consensus on this: one group considered complex problems highest priority as under-researched, others argued that they affect fewer dogs but that would be good to have more data, especially on boundary between behavioural/medical issues.	2.66667
Clinical	Impact of co-morbidities	No consensus: one group felt it was highest priority (thinking about obesity at population level); others felt it would be difficult to research because too case-specific or rated it lower priority with little discussion.	2.66667
Clinical	Clinical epidemiology	Generally agreed that there is a lot of retrospective clinical epidemiological data already (VetCompass etc), so not highest priority for increasing.	3
Clinical	Comparative health of dogs from different breed populations (show v. backyard)	Generally agreed that there is little data to confirm whether e.g. show breeders of brachycephalic breeds produce healthier dogs, as many claim: but most felt this is quite a niche issue that might not translate to improved welfare anyway, so rated lower priority.	3
Clinical	Sporting injuries	Some thought this was a minority topic - but also comments that it may be underrresearched, given companion dog popularity of agility/flyball, and also that more evidence to support opinions on greyhound racing would be useful. Not highest priority for any group.	3
Clinical	Non-surgical alternatives to surgical treatments	Generally agreed this should not be a major funding focus - potentially has a significant rile as alternative to neutering, but otherwise a minority issue.	3.33333
Clinical	Rare genetic disorders	Little discussion - all agreed low priority because they're rare.	4
Investigative approach	Qualitative research	All groups considered qualitative research to be valuable. One commented that it can be overlooked/undervalued so does merit increased funding and scored it 2. The others both argued it is a useful tool in the right context (one noted but already funded widely); one of these scored it 3 and the other did not score it, hence extrapolated score of 3 for that group as they did discuss it in detail.	2.66667
Investigative approach	Independence (no big pharma/human medicine)	Agreed that, while independent research is nice to have, this is not a big issue - and some advantages of collaborating with human medicine/One Health lens - scores reflect balance between desire for some independence and value of extra funding/cross-field perspectives.	3
Human Behaviour Change (HBC)	Outdated beliefs	Most groups rated this high or very high priority; one group rated it 4 on the basis that 'they're sort of gradually dying off, I'm not sure they're having a huge impact on welfare today'. People with similar viewpoints in other groups were swayed by other voices arguing that outdated beliefs do still have an impact - e.g. GP vets still having to explain bitches don't have to have a litter.	2.25
Human Behaviour Change (HBC)	Engaging with different stakeholders	All agreed this is important, hence 2 groups rated it high or very high priority; one group rated it 4 because they felt it was a methodology rather than an aim and so didn't specifically need increased funding.	2.33333
Non-clinical	Sustainability/environmental impact of dog ownership	No consensus on this, either between or within some groups. Views varied depending if people were prioritising canine health or other factors, as some realised; 'Is our responsibility as global citizens more important than our responsibility as dog lovers?' One group reduced a 3 to 4 because 'it doesn't impact canine welfare'; another group scored 1, considering it as 'a long term welfare goal' t…	2.25
Non-clinical	Important biological pathways	All agreed that important biological pathways are important. Score variation reflects differing views on funding prioritisation - some felt should therefore be a BBSRC priority, others felt are likely to be researched by other sectors anyway, so arguably lower priority.	2.66667
Non-clinical	Niche epidemiology (referral practice, 'invisible populations' of dogs)	All agreed that 'niche' implies relatively limited remit and hence not high priority, although some groups noted that some of these studies would be interesting.	3.33333
Canine behaviour	Value of lifestyle products (enrichment, monitoring technologies, etc)	Generally regarded as valuable for coping with problems and potentially helpful to aid owner understanding of welfare, but not highest research priority: one group argued that manufacturers should be funding this sort of research anyway.	2.33333
Canine behaviour	Normal cognition/emotionality	This was not framed as highest priority for increased funding. Two groups used almost identical wording; 'Don't we know a fair bit about that already?' 'I would say that's not underfunded', etc.	2.66667
Societal	Anthropomorphism	See also views on humanisation under section A. Not much discussed here; one group thought high priority, another thought 'not as bad as some other things'.	2.5
Societal	Motivations of people involved in dog abuse/fighting	Little discussed. One group noted 'you can't fix it until you understand it', other noted it involves a small number of people and their motivation may be hard to research - '"I like it!"' - no consensus.	2.5
Overfunded -what research should be REDUCED?
Research topic	Diseases that only affect small numbers of dogs	All agreed that diseases affecting small numbers should not receive major funding. However, two groups felt that such funding should be reduced (rare diseases can be over-researched because they are interesting to researchers), but one group thought that these diseases already receive little funding so it needn't be reduced. Therefore this metric shows a true spread of opinion.	2.33333
Research topic	Pure science with little clinical impact	Varied views here. Two groups felt that this is important as a preliminary building block to later knowledge, one group felt that 'there's so many more places that funding could go that actually impact on practical things'. Mid-range average score is fair reflection of overall discussion.	2.33333
Research topic	Genetics (especially monogenic DNA tests)	Generally agreed that these tests have limited impact as only address single gene diseases and that many have been discovered already, but such research may be funded by breed communities that would not contribute otherwise and can have major impact at breed level. Therefore 2 to 3 does accurately reflect range of views here.	2.66667
Research topic	Socially appealing/fashionable topics	No consensus here; two groups declined to score as didn't understand what was meant; one group felt that topical issues inevitably become 'fashionable' but still need research. Not framed as a high priority to alter in discussions.	3
Research topic	Conditions where science is understood but which need HBC/social science research/enactment by other sectors	All groups agreed that it is important to fund HBC/social science research that follows from science research, but two groups interpreted the scoring as 'low priority score means don't reduce HBC research' and one interpreted it as 'high priority score means don't reduce HBC research' - so their score of 1 was converted to a 4 so all scored on the same basis to support their shared viewpoint!	3.66667
Research type	Easy, cheap research (e.g. surveys)	No consensus. Only two groups discussed this, reaching opposite verdicts. One scored this 4; 'It's easy and cheap!'; the other scored it 1; 'We're far too reliant on surveys.'	2.5
Research type	Pharmaceutical/nutritional research for profit	Agreed that such research adds to knowledge and is not a priority for reduction. 'If they're paying for it, who cares? It doesn't detract from anybody else, does it?'	3.5
Research type	Duplication of similar research already undertaken	All groups felt that repeating a study is a vital part of human medicine which is underused in the veterinary world, so not a priority for reduction. One score extrapolated as they agreed with other groups but didn't write a score down.	4
Research type	High-profile established research groups	Agreed that people should not be penalised for success - 'I don't mind WHO does it, as long as they're good.' Lowest priority for reduction.	4
Research type	Specialist-led research	All agreed that specialist led research is valuable and should not be reduced. One group's score is extrapolated from a discussion that focused more on increasing specialist-led research in first opinion practice - changing the studied population rather than the researcher but still tapping into and defending the value of specialist-led research.	4
D) What are the most important changes needed in research funding to increase the positive impact for canine welfare?
Impact	Linking research funding to HBC campaigns to increase impact	Some groups queried this wording - should be funding FOR HBC campaigns to act on research findings or to research how results can be used/enacted. Some groups discussed training professionals such as vets in communication or researching tools to implement/disseminate research findings. Slightly lower scores than other HBC point reflect more widespread caution that not all research will need or be…	2.21
Collaboration	Between types of expertise – eg funding for livestock geneticists to work on dogs	Generally considered positively - 'Team Science'. Over half the groups scored this 2 and the mean was just over 2, but other scores varied widely because many types of expertise were discussed in different groups. The group that scored it 4 thought there was no issue with such collaboration so no need for change.Several groups highlighted benefits of eg. enlisting psychologists to tackle HBC. Oth…	2.28571
Collaboration	Open sharing of results between researchers	Some variation of views. All agreed that result sharing (and some data sharing) happens anyway on publication. Some argued that sharing data (e.g. genome sequences) is currently unduly hard because of university IP legal issues and lack of centralised resources, so improving this would be helpful. Some were cautious about sharing all raw data, a) because other researchers can 'scoop your story' a…	2.28571
Research type	More first opinion practice data	These discussions were polarised. Some groups agreed that first opinion data is valuable and underutilised, and scored this high or highest priority. Others were more negative, arguing that VetCompass etc already have lots of valuable data, albeit with limitations due to retrospective nature and inaccuracies/ambiguities with data not recorded for research purposes, and that prospective studies ar…	2.14286
Research type	Extending investigation across breeds/patient groups for larger-scale relevance	Varied views. Some framed this in epidemiological terms and argued no issue as e.g. VetCompass allows selection of a valid patient group at scale. Some argued is a problem e.g. for genetic research: same varient may have different impact in different breeds so shouldn't extrapolate carelessly. One group noted that better visibility of similar studies in different patient groups would be useful (s…	2.57143
Research type	Surveys with more critical analysis	Varied discussions and scores, one group declining to score although they noted the need to improve survey quality 'across the board'. Various issues with surveys noted: demographic bias in respondants, surveys that are not analysed critically at all, such as breed health surveys; surveys that are designed with inherent bias to promote a certain agenda, such as raw feeding; surveys that are poorl…	2.66667
Funder processes	Inclusion of dogs as species of interest in UKRI portfolio/more flexible support from UKRI councils	Very varied discussions, reflected in the scores. Some groups rated this low on the basis it was very unlikely to happen; 'no point in wasting time'. Some rated it high because of the vast sums of money (for this sector) that the research councils can provide. Others discussed barriers to this in more detail: lack of companion animal expertise on funding panels; need to frame proposals in terms o…	2.16667
Funder processes	More diversity on grants panels	Range of views here - most groups acknowledged that panels may lack diversity (although some interpreted this more in terms of professional skillset/field and some more in terms of demographic diversity). However, groups varied in whether they considered this an issue - some thought panels were already making an effort to overcome this, others perceived an issue that might impact canine welfare -…	2.28571
Funder processes	More responsiveness to on-the-ground challenges	Several groups not sure what was meant by this; therefore one declined to score. Others agreed it meant funders responding quickly to unforeseen issues, e.g. Alabama rot. Most felt there is a place for responsiveness, but there was some caution. Points expressed: with more complex/social issues, 'knee-jerk' reactions can drive work that focuses on short-term solutions, not deeper study of underly…	2.66667
Funder processes	More applied researchers on funding panels who understand its value	Wide range of scoring and of discussion, largely reflecting expertise within each group. Some groups thought that panels did include (or consult for peer review) applied researchers, so this wasn't an issue. Some noted lack of transparency on many panels, so no visibility of who's IS on them. Several groups said that expertise on panels DOES affect what gets funded and particularly so for qualita…	2.71429
Funder processes	More smaller grants	No consensus here. Several groups felt that small grants had limited value and diverted money from larger grants with more impact. Others noted that 'it's amazing what you can do on a ridiculously small amount of money, sometimes'; argued that small grants are very helpful to pilot ideas and to give ECRs experience in applications, for primary care research, etc. i.e. can be a gateway opportunity…	2.85714
Funder processes	Fairer funding processes that don’t favour successful groups	Complex discussions here. Most groups acknowledged that previously successful teams may get more money, but queried whether this was problematic. Points included: would be very hard to do blinded selection as many fields so small that bid would identify its writer; charities have duty to spend funds well, and supporting reliable researchers maximises that, so is arguably good governance; review p…	3.14286
Funder processes	Rigorous review of grant applications to ensure value of research	All groups felt that rigorous review was important but usually already exists. Almost all thus rated it lower priority for change. One group was confused about whether this viewpoint was 1 or 4 and scored it 1, so score corrected to 4 on basis that they didn't consider priority for change but were actually agreeing with other groups. A couple of groups noted that review can never be perfect: a) n…	3.42857
Funder processes	Independence from commercial (pharm/pet food) funders	All agreed that this should not really be a problem; 'With independence, we'd just end up with less money'; 'There is a demonisation out there which is unnecessary'. Most groups rated this 4 for this reason. Those that rated it 3 noted some circumstances where commercial research may be perceived as biased - e.g. pet food manufacturers may fund excellent nutritional research which is nevertheless…	3.71429
Applicant needs	More support to widen access (part time, from practice, etc)	All agreed that this is desirable, but discussions and scores varied. Several groups noted infrastructure issues with supporting or releasing staff from practice to conduct research, despite its value. Some noted that research careers are not very accessible, e.g. part time PhDs are hard, route from practice into research is not obvious. Some argued that it's hard for funders to accomodate such m…	2.14286
Applicant needs	More clarity, consistency and transparency of assessment criteria	All groups agreed without discussion that having clear, consistent, transparent assessment criteria is desirable. Scores varied because some groups rated this high priority on the basis that it is important, while other groups rated it low priority on the basis that it already happens. No group flagged major current issues here, although some suggested that there was room for improvement. Overall…	2.28571
Applicant needs	Less reliance on university partners for non-university researchers	Wide variation in scores here, but discussions actually had considerable overlap. Many university people said that they welcomed collaboration, which thus shouldn't be a barrier for external researchers. Some corporate and charity-based researchers said that non-university organisational research was valuable, because it could focus on issues that might not be prioritised/appropriate for universi…	2.71429
Applicant needs	Career role models	All groups thought role models were valuable: variation in score reflects whether people thought this was a problem that needed addressing. Some conflated this with mentorship and said that it should be facilitated more. Others were more hardline, arguing that a role model need not be a personal contact and that such people are inherently visible anyway; 'if you need help in finding role models, …	3
